# Supplementary material for: Characterization of a wheat mutant line 1813WH presenting increased seed dormancy and longevity, and reduced pre-harvest sprouting
Source: BMC Plant Biol. 2025 Nov 13;25:1563. doi: 10.1186/s12870-025-07651-y (PMC12613733; doi:10.1186/s12870-025-07651-y)
Supplement: Supplementary file 1 — Supplementary Material 1. [file 12870_2025_7651_MOESM1_ESM.xlsx]

## Sheet: Supplementary table 1
Supplementary table 1 Phenotypes of the wild type (WT) and and the mutant line 1813WH
Cultivar	Height (cm)	Spike Length (cm)	Effective tillering	Number of spikelets	Number of grains per spike	Reproductive period (d)	Length of the first internode (cm)	Length of the second internode (cm)	Length of the third internode (cm)	Length of stem below the spike (cm)	Thickness of the first internode (mm)	Thickness of the second internode (mm)	Thickness of the third internode (mm)	Stem thickness below the spike (mm)	grain length (cm)	grain width (cm)	1000-grain weight (g)	Geimination index
WT	71.2	11.1	5	19	62	104	2.1	4.2	8.3	30.9	2.78	3.07	3.5	2.95	0.6	0.32	23.16	37.71
	70.5	10.4	5	18	57	104	1.9	4.1	7.6	32.1	2.59	2.89	3.52	3.31	0.61	0.31	31.47	34.29
	72.3	10.2	4	16	51	104	2.1	3.9	7.9	33.1	2.77	2.86	3.68	3.08	0.6	0.28	19.78	59.43
	72.1	11.3	4	18	54	104	0.9	2.9	4.9	26.1	2.36	3.2	3.15	2.94	0.65	0.3	29.47	22.86
	71.6	10.5	5	18	49	104	1.7	4.3	8.1	30.5	2.46	3.12	3.04	2.56	0.61	0.27	25.88	54.29
	73.5	12.7	4	19	63	104	0.7	2.6	5.8	32.2	2.85	2.95	3.55	2.87	0.6	0.28	24.78	53.14
	75.3	11.3	3	20	80	104	1.6	3.2	7.3	32.7	2.98	3.35	3.72	4.26	0.63	0.32	36.14	37.14
	75.1	11.1	4	19	53	104	2.1	3.6	6.9	35.1	2.61	2.95	3.65	3.69	0.62	0.28	28.35	42.4
	72.3	10.2	4	17	42	104	1.8	3.2	8.1	33.9	2.16	2.39	2.93	3.09	0.61	0.28	24.71	41.8
	73.5	10.5	3	17	47	104	1.8	4	7.7	31.4	3.1	3.15	4.01	3.94	0.61	0.28	31.67	44.6
1813WH	65.1	11.1	2	17	69	115	0.7	2.1	5.3	21.1	2.75	3.39	3.93	3.56	0.65	0.3	35.84	4.29
	64.3	10.6	3	17	59	115	0.5	1.5	6.2	18.5	2.94	4.19	4.24	2.59	0.63	0.3	29.89	4
	64.4	11.9	4	17	75	115	1.3	3.4	7.7	23.2	3.43	3.67	4.3	3.62	0.66	0.32	34.67	2.57
	56.7	12.2	2	16	41	115	0.6	1.8	7.9	20.2	2.54	2.63	3.43	3.01	0.67	0.33	35.68	0.29
	60.5	10.6	1	17	72	115	0.7	2.4	6.2	24.2	2.46	3.12	3.92	4.01	0.62	0.32	33.29	7.71
	65.4	11.1	2	18	68	115	0.8	3.1	5.9	21.6	2.84	3.06	3.51	3.16	0.66	0.32	41.42	2
	63.4	11.2	2	19	65	115	1.4	4.3	7.5	23.5	3.26	3.68	4.14	3.53	0.63	0.3	30.13	1.14
	64.2	12.1	1	19	61	115	1.8	3.7	6.4	23.1	3.18	3.33	3.59	3.11	0.61	0.31	34.22	12
	57.1	11.5	2	18	65	115	0.9	3.8	6.9	18.1	2.63	3.65	3.69	3	0.62	0.3	32.98	6
	62.3	12.1	1	19	67	115	1.2	4.1	7.2	22.1	3.49	3.57	3.43	3.69	0.61	0.31	19.48	5.71

## Sheet: Supplementary table 2
Supplementary table 2 Results of the Controlled deterioration tests (CDT) of the wildtype (WT) and 1813WH
Groups	d1	d2	d3	d4	d5	d6	d7
D0_WT	43	7	0	0	0	0	0
	41	9	0	0	0	0	0
	14	26	5	3	1	0	0
D2_WT	36	14	0	0	0	0	0
	42	7	0	0	0	0	0
	4	38	4	1	1	0	0
D5_WT	8	42	0	0	0	0	0
	6	44	0	0	0	0	0
	6	43	0	0	0	0	1
D8_WT	8	42	0	0	0	0	0
	10	39	0	0	0	0	0
	8	37	4	1	0	0	0
D0_1813WH	9	29	8	2	1	0	0
	4	30	10	4	2	0	0
	3	32	9	4	1	0	0
D2_1813WH	0	31	11	5	2	0	0
	1	31	11	5	2	0	0
	2	33	10	4	1	0	0
D5_1813WH	0	30	14	3	1	0	0
	1	26	16	3	2	0	0
	1	32	12	4	1	0	0
D8_1813WH	0	36	11	3	0	0	0
	0	38	10	2	0	0	0
	0	35	12	3	0	0	0
Continuous seven-day germination count (d1-d7) of zero-, two-, five-, and eight-day CDT (D0, D2, D5, and D8, respectively) on wildtype and 1813WH seeds.

## Sheet: Supplementary table 3
Supplementary table 3 Differentially expressed genes of the glutathione and galactose metabolism pathways in the mutant line and the wild type (WT)
Pathways	Gene ID	Enzymes	WT-1_fpkm	WT-2_fpkm	WT-3_fpkm	1813WH-1_fpkm	1813WH-2_fpkm	1813WH-3_fpkm
Glutathione metabolism	TraesCS5A03G0453600	aminopeptidase	8.6844	8.0924	7.9911	16.7779	16.1229	16.0876
	TraesCS1A03G0231900	aminopeptidase	1.7208	1.8432	1.709	0.6104	0.556	0.5297
	TraesCS4D03G0385700	glutathione peroxidase	16.3535	14.2497	14.835	52.1917	51.4352	52.4158
	TraesCS4B03G0390700	glutathione peroxidase	19.8834	17.8514	19.3034	36.6065	38.5234	36.5369
	TraesCS4A03G0319700	glutathione peroxidase	28.3002	28.1473	26.376	48.7569	46.0358	46.5713
	TraesCS2D03G0923200	glutathione peroxidase	15.4219	18.185	16.4939	32.9614	33.0167	32.162
	novel.500	glutathione peroxidase	3.0489	2.8502	3.576	0.1468	0.1391	0.0637
	TraesCS7D03G0341000	glutathione peroxidase	2.4417	2.8631	3.3576	5.0681	5.8836	4.7698
	TraesCS4B03G0739900	glutathione reductase	3.2206	2.7934	2.731	5.4702	5.4114	4.9567
	TraesCS5D03G0952400	glutathione S-transferase	60.733	62.1755	63.1147	120.606	128.788	125.145
	TraesCS1D03G0487600	glutathione S-transferase	4.9714	6.7061	7.0719	38.6589	37.9551	38.0539
	TraesCS5B03G1052100	glutathione S-transferase	45.5257	45.4224	47.4368	85.6517	87.0652	84.2309
	TraesCS3D03G0686300	glutathione S-transferase	29.3608	33.508	31.7896	62.6051	60.5774	61.1951
	TraesCS4A03G0699100	glutathione S-transferase	33.9476	35.069	34.6609	69.1752	69.7157	65.4529
	TraesCS4B03G0096800	glutathione S-transferase	23.7239	24.3709	21.1463	48.1782	48.1271	48.3984
	TraesCS4B03G0096500	glutathione S-transferase	16.203	19.927	17.5037	39.5396	38.6989	41.0671
	TraesCS5D03G0584600	glutathione S-transferase	10.76	12.1773	8.4863	25.3893	23.7743	24.8084
	TraesCS5D03G0769300	glutathione S-transferase	0.2543	0.2573	0.1889	0.7501	0.7583	0.7693
	TraesCS5B03G1381500	glutathione S-transferase	16.0193	16.2767	16.6879	25.4665	26.1805	28.4478
	TraesCS3B03G0759400	glutathione S-transferase	14.4461	16.6335	14.1971	25.8041	23.4026	26.6541
	novel.8518	glutathione S-transferase	4.4513	4.0804	3.8548	1.2241	1.3917	1.2623
	TraesCS4B03G0727700	glutathione S-transferase	0.2815	0.1475	0	5.415	5.8943	5.7989
	TraesCS1B03G0574600	glutathione S-transferase	1.1998	1.341	1.8149	5.4508	4.8384	6.0939
	TraesCS1B03G0260800	glutathione S-transferase	8.7806	8.241	8.1976	12.611	14.7466	14.0816
	TraesCS4B03G0558200	glutathione S-transferase	2.5006	2.7567	3.2595	0.4158	0.4848	0.3886
	TraesCS3A03G0664700	glutathione S-transferase	0.1979	0.4148	0.3629	2.8083	2.5583	2.7183
	TraesCS1D03G0619800	glutathione S-transferase	5.0758	3.8036	4.2724	0	0.0358	0
	TraesCS1D03G0485700	glutathione S-transferase	1.7417	1.2166	1.8542	4.001	4.7926	3.3124
	TraesCS2D03G0476000	glutathione S-transferase	1.0209	0.7551	0.9909	2.8018	2.7942	3.3272
	novel.6774	glutathione S-transferase	8.3734	9.0685	7.2001	2.6035	2.9196	2.9509
	TraesCS5D03G0074100	glutathione S-transferase	1.8148	2.7335	2.1316	0.1393	0	0.1209
	TraesCS4A03G0214400	glutathione S-transferase	1.1288	0.8571	0.8999	2.4908	2.6643	2.5101
	TraesCS3D03G0280000	glutathione S-transferase	5.0374	3.9055	5.2776	1.4953	1.5025	1.1796
	TraesCS1A03G0502800	glutathione S-transferase	1.3853	1.5568	1.0491	3.6977	2.9894	3.4656
	TraesCS3B03G1335500	glutathione S-transferase	6.8095	7.4379	7.5477	3.1417	2.1603	2.6384
	TraesCS4B03G0557600	glutathione S-transferase	0.4023	0.6825	0.7903	2.8696	2.273	1.7554
	TraesCS4B03G0857300	glutathione S-transferase	2.7762	3.3825	2.6042	0.4756	0.6008	0.5962
	TraesCS1B03G0574000	glutathione S-transferase	0.9143	0.9181	1.0477	2.2919	2.6145	2.8414
	TraesCS7D03G0421700	glutathione S-transferase	1.4032	1.3261	2.27	3.716	4.5447	4.0456
	TraesCS4B03G0857100	glutathione S-transferase	1.3624	1.6654	2.0815	0.1859	0.2201	0.2016
	TraesCS1B03G0574200	glutathione S-transferase	0.4708	0.5979	0.7454	1.9617	1.6594	1.4592
	TraesCS3B03G1165500	glutathione S-transferase	2.7312	3.2195	3.7556	0.7685	0.3309	0.6669
	TraesCS4B03G0558600	glutathione S-transferase	5.4701	5.4191	4.422	1.9131	2.0053	2.1194
	TraesCS3A03G0116600	glutathione S-transferase	0.5726	0.64	0.6719	0.0937	0.0711	0.0651
	TraesCS5A03G1176700	glutathione S-transferase	1.3282	2.3396	2.3822	0.4254	0.1343	0.4512
	TraesCS7B03G1022900	glutathione S-transferase	2.1269	2.0849	0.9749	0.4212	0.3991	0.4386
	TraesCS3A03G1145300	glutathione S-transferase	1.4467	1.4241	2.11	0.1615	0.459	0.2803
	TraesCS1A03G0249500	glutathione S-transferase	3.0558	3.5706	2.5976	1.0915	1.1633	1.0261
	TraesCS1D03G0221600	glutathione S-transferase	0.5278	0.5794	0.8986	1.8516	1.8127	1.8747
	TraesCS3D03G0103300	glutathione S-transferase	0.6404	0.8627	1.0693	0.2246	0.266	0.2274
	TraesCS5D03G0193000	glutathione S-transferase	0.4366	0.4575	0.4753	0	0.1058	0.0194
	TraesCS4D03G0760800	glutathione S-transferase	0.639	2.0458	1.9038	0.2615	0.2891	0.3782
	TraesCS7A03G1278400	glutathione S-transferase	5.2	5.5135	5.6182	2.6603	2.0163	1.583
	TraesCS7A03G0197800	glutathione S-transferase	0.6603	1.0378	1.362	2.4323	2.2403	2.228
	TraesCS5B03G1070800	glutathione S-transferase	1.2009	1.3482	1.2581	0.316	0.3326	0.396
	novel.1100	glutathione S-transferase	2.1051	1.5522	1.3938	2.9198	2.8569	2.5338
	TraesCS1B03G0306900	glutathione S-transferase	0.8131	1.42	1.1181	2.0918	2.1169	1.9391
	TraesCS1A03G0249300	glutathione S-transferase	1.1731	1.4341	0.9858	0.2801	0.3033	0.3819
	TraesCS4A03G1082500	glutathione S-transferase	0.9719	0.9876	0.567	1.7358	2.0556	1.8829
	TraesCS7D03G0429000	glutathione S-transferase	2.3752	1.6131	1.9355	0.7021	0.9721	0.2812
	novel.9533	glutathione S-transferase	0.7898	1	1.448	0.2424	0.4211	0.2805
	TraesCS7A03G0072600	glutathione S-transferase	1.3486	1.5252	1.1774	0.4205	0.4482	0.3649
	TraesCS3D03G1075400	glutathione S-transferase	1.1266	1.2036	1.0327	0.217	0.2056	0.4237
	TraesCS7B03G0253000	glutathione S-transferase	1.0248	1.0909	1.4316	0.4394	0.2649	0.4506
	TraesCS7A03G1156600	glutathione S-transferase	0.8268	1.0588	0.8422	0.2632	0.285	0.261
	TraesCS7D03G0100700	glutathione S-transferase	0.6053	0.2537	0.444	1.1397	0.6103	1.032
	TraesCS5A03G0249300	glutathione synthase	3.945	4.1481	3.4261	9.2456	9.339	9.4393
	TraesCS6B03G0431500	glutathione synthase	2.0559	1.8407	2.1236	3.3183	3.8399	3.2087
	TraesCS7A03G1072200	glutathione synthase	1.4117	0.9245	1.8333	0.2648	0.3193	0.1671
	TraesCS7D03G1022000	glutathione synthase	0.7442	0.4939	0.8869	0.0305	0	0.0793
Galactose metabolism	TraesCS1D03G0417700	alpha-galactosidase	4.7898	5.1757	5.077	1.0721	1.1027	0.7177
	novel.11556	alpha-galactosidase	0	0.3941	0.5171	11.6977	12.3948	12.1548
	TraesCS6D03G0495100	alpha-galactosidase	7.8458	7.1654	8.4239	3.6734	2.8646	2.7324
	TraesCS1A03G0447700	alpha-galactosidase	1.1842	1.7061	1.2891	0.2423	0.0861	0.2103
	TraesCS1D03G0418100	alpha-galactosidase	1.9435	2.662	2.4454	0.7798	0.5024	0.7309
	TraesCS6B03G0724600	alpha-galactosidase	0.7338	1.0893	1.1212	0.3504	0.1423	0.2389
	TraesCS3D03G0029500	beta-fructofuranosidase	7.6133	6.7644	7.316	0.3007	0.3366	0.4744
	TraesCS3B03G0031400	beta-fructofuranosidase	7.8309	6.4937	7.3641	0.1241	0	0.323
	TraesCS2B03G1298000	beta-fructofuranosidase	2.6631	2.967	2.7194	0.3587	0.2614	0.1916
	TraesCS4D03G0811800	beta-fructofuranosidase	1.3862	1.2054	1.2189	0.0695	0.0439	0.1206
	TraesCS2D03G1262100	beta-fructofuranosidase	1.2762	1.6502	1.4437	0.0445	0.0211	0.0193
	TraesCS2A03G1141500	beta-fructofuranosidase	0.9227	0.9054	0.8861	0.1439	0.1022	0.078
	TraesCS4B03G0925800	beta-fructofuranosidase	0.9012	1.2171	0.8262	0.0492	0.0699	0.0427
	TraesCS5A03G1228700	beta-fructofuranosidase	1.3228	1.232	1.2126	0.0962	0.2508	0.2297
	TraesCS3A03G0059100	beta-fructofuranosidase	2.1683	1.8513	2.043	0.0986	0	0.0856
	TraesCS2B03G1026200	beta-fructofuranosidase	0.8667	0.4403	0.626	0	0	0
	TraesCS2D03G1092400	beta-fructofuranosidase	0.5769	0.7112	0.4667	0	0	0
	TraesCS4A03G0261700	inositol 3-alpha-galactosyltransferase	46.7431	42.8392	43.9092	96.5113	92.1981	94.2637
	TraesCS2D03G0193800	inositol 3-alpha-galactosyltransferase	0.6515	0.8567	0.8081	0.4078	0.2378	0.245
	TraesCS3A03G0247900	raffinose synthase	30.9931	34.3262	32.5711	183.189	185.084	185.441
	TraesCS3D03G0241700	raffinose synthase	139.899	151.886	139.214	403.8	402.482	411.59
	TraesCS7D03G0298200	raffinose synthase	2.1239	2.0814	1.6949	8.1922	8.0694	8.3248
	TraesCS5D03G0622900	raffinose synthase	136.146	115.059	131.681	40.464	35.9791	40.0078
	TraesCS7A03G0548700	raffinose synthase	0.1777	0.1552	0.2443	1.2	1.2747	1.5778
	TraesCS7A03G0315500	raffinose synthase	1.6104	1.4999	1.4018	0.1864	0.2649	0.2311
	TraesCS7B03G0365800	raffinose synthase	0.53	0.8021	0.7692	2.0967	1.9008	1.8509
	TraesCS2B03G0923000	raffinose synthase	1.4272	1.8033	1.5584	0.3436	0.179	0.328
	TraesCS7D03G0526600	raffinose synthase	0.3311	0.4009	0.4047	0.7589	0.8216	1.1916
	novel.2515	raffinose synthase	1.5906	1.789	1.4581	0.5737	0.6899	0.5553
	TraesCS1B03G1278900	UDP-glucose 4-epimerase	26.3172	27.2374	30.1089	85.2369	83.9866	82.6728
	TraesCS1A03G1081600	UDP-glucose 4-epimerase	21.4811	19.6664	22.3777	66.4037	66.9181	69.5608
	TraesCS1D03G1042500	UDP-glucose 4-epimerase	36.781	36.231	39.1047	100.634	103.754	101.177
	TraesCS5B03G0798700	UDP-glucose 4-epimerase	12.1992	12.6386	12.3923	44.1256	43.5307	45.8454
	TraesCS5D03G0448000	UDP-glucose 4-epimerase	1.1005	1.0596	0.8725	2.0208	1.8222	2.0494
	TraesCS5D03G0812800	UTP--glucose-1-phosphate uridylyltransferase	22.0506	20.6299	18.3306	3.1053	3.2689	3.7053
	TraesCS5A03G0850600	UTP--glucose-1-phosphate uridylyltransferase	15.8806	16.0106	13.6805	3.365	3.6247	3.1002
	novel.7640	UTP--glucose-1-phosphate uridylyltransferase	6.3626	9.905	7.4992	0.1488	0.141	0
Citrate cycle	TraesCS1A03G1008400	malate dehydrogenase	19.7546	20.3948	21.2055	36.4421	35.4829	35.0811
	TraesCS7D03G0901200	malate dehydrogenase	5.1107	5.4562	5.3039	2.0522	1.8321	1.5069
	novel.14178	malate dehydrogenase	2.2119	1.7546	2.0621	0.4603	0.5815	0.4261
	TraesCS7B03G0783200	malate dehydrogenase	7.2749	6.7532	7.2916	1.6409	1.6549	1.9522
	TraesCS5A03G0033000	malate dehydrogenase	22.2842	21.6541	23.1296	48.9816	52.005	47.9597
	TraesCS4B03G0470100	fumarate hydratase	2.7141	3.0254	2.5939	5.6485	6.2471	5.9478
	TraesCS4D03G0422700	fumarate hydratase	3.781	3.0333	3.2225	8.8496	8.3155	9.1066
	TraesCS2A03G0615500	succinate dehydrogenase (ubiquinone) flavoprotein subunit	10.5331	11.5019	10.6992	19.959	19.9796	20.0553
	TraesCS2D03G0589200	succinate dehydrogenase (ubiquinone) flavoprotein subunit	6.0427	6.6611	6.9185	27.8406	30.1529	28.6517
	TraesCS2B03G0694000	succinate dehydrogenase (ubiquinone) flavoprotein subunit	5.177	4.7736	5.8578	9.4681	10.3695	9.5613
	TraesCS7B03G0606600	succinate dehydrogenase (ubiquinone) flavoprotein subunit	6.0597	6.5846	7.4068	21.0588	20.3085	20.2383
	TraesCS7D03G0742700	succinate dehydrogenase (ubiquinone) flavoprotein subunit	6.2445	5.8543	6.3271	16.9483	17.1402	16.0502
	TraesCS7A03G0772900	succinate dehydrogenase (ubiquinone) flavoprotein subunit	16.8252	16.1358	19.9011	30.5791	30.6847	28.8915
	TraesCS5B03G0514800	succinate dehydrogenase (ubiquinone) flavoprotein subunit	66.3309	77.2621	72.438	132.85	133.212	132.677
	TraesCS2A03G0472900	succinate dehydrogenase (ubiquinone) flavoprotein subunit	27.3958	24.9229	27.8401	48.5	47.651	49.5809
	TraesCS2B03G0594600	succinate dehydrogenase (ubiquinone) flavoprotein subunit	52.066	55.9075	53.7552	91.2741	87.8893	86.2106
	TraesCS1B03G0698500	succinate dehydrogenase (ubiquinone) flavoprotein subunit	3.9766	4.3129	4.7966	13.6196	13.3496	14.235
	TraesCS3A03G1071800	succinate dehydrogenase (ubiquinone) flavoprotein subunit	14.9848	17.6488	17.0914	33.1842	33.736	36.0173
	TraesCS3B03G1245200	succinate dehydrogenase (ubiquinone) flavoprotein subunit	23.3594	23.3952	21.7238	46.9957	49.7184	56.6164
	TraesCS4B03G0157900	2-oxoglutarate dehydrogenase E2 component	9.3147	8.7627	8.0404	16.0839	17.7952	16.5173
	TraesCS2A03G0709300	2-oxoglutarate dehydrogenase E1 component	13.9656	14.2768	13.0724	5.397	5.8916	5.2245
	TraesCS2B03G0978200	isocitrate dehydrogenase	4.2893	4.2201	3.9875	7.9122	8.9953	8.5399
	TraesCS3B03G0486300	isocitrate dehydrogenase	2.7318	2.2057	2.7646	4.4433	4.1545	3.9567
	TraesCS3D03G0382700	isocitrate dehydrogenase	7.5982	7.5862	6.7192	13.5384	14.7309	13.7931
	novel.14120	aconitate hydratase	7.047	6.837	7.0999	1.9785	2.0724	2.0192
	TraesCS7D03G0497600	aconitate hydratase	1.7007	2.3006	2.1035	0.6629	0.9002	0.5753
	TraesCS4B03G0338500	ATP citrate (pro-S)-lyase	1.5808	1.5037	0.8633	0.3579	0.4173	0.2389
	TraesCS4D03G0288500	ATP citrate (pro-S)-lyase	1.3379	0.8627	0.8806	0.1966	0.1596	0.5361
	TraesCS4A03G0472300	ATP citrate (pro-S)-lyase	0.6297	0.6109	0.3207	0.0859	0.1085	0.0994
	TraesCS5B03G1027300	citrate synthase	41.9386	44.8525	40.1848	81.2536	78.4928	81.7124
	TraesCS6B03G0500100	citrate synthase	28.3351	29.7807	27.9371	57.6657	58.7811	58.0336
	TraesCS6D03G0347100	citrate synthase	20.7055	19.4174	17.3355	53.0986	54.1345	53.4118
	TraesCS6A03G0410700	citrate synthase	18.3645	20.5255	18.7091	42.796	42.4523	40.5415
	novel.5580	citrate synthase	3.4527	2.8943	3.3091	0.0771	0.146	0.1561
	TraesCS5A03G0370100	citrate synthase	15.9897	12.4432	17.4869	24.2248	25.67	25.5058
	TraesCS4B03G0604400	phosphoenolpyruvate carboxykinase (ATP)	27.2013	28.7943	25.813	4.502	6.3052	5.6692

## Sheet: Supplementary table 4
Supplementary table 4 Widely targeted metabolomes in the mutant line and the wild type (WT)
Index	Compounds	CAS	1813-WH-1	1813-WH-2	1813-WH-3	WT-1	WT-2	WT-3	VIP	P-value	FDR	Fold_Change	Log2FC	Type
Wcdp010432	Linoleamide	3999-01-7	4793.74	3976.46	27468.4	8557.07	5641.25	8685.95	0.0620033	0.622557	0.666005	1.58356	0.663172	insig
Lmhp009190	2-Linoleoylglycerol-1,3-di-O-glucoside*	-	104438	71449.5	60421	62566.1	61589.7	70259	0.525324	0.402337	0.452023	1.21549	0.281534	insig
Walp007182	2-Aminohexadecane-1,15-diol	-	1.29133e+06	1.22075e+06	1.35897e+06	1.6053e+06	1.52578e+06	1.42907e+06	1.01365	0.0261277	0.0463342	0.848888	-0.236354	insig
Zmdp000917	delta-Guanidinovaleric acid	462-93-1	240826	202521	221459	75580.1	106810	116594	1.09522	0.00191429	0.011866	2.22355	1.15287	up
Rfn01132	Psicofuranine*	1874-54-0	225396	273594	141392	548416	702238	752497	1.08535	0.00577365	0.0184714	0.319687	-1.64527	down
PD0222792	(4R)-4-methyl-L-proline	23009-50-9	1.44297e+06	1.50962e+06	1.40353e+06	1.45785e+06	2.07662e+06	2.47887e+06	0.799821	0.202795	0.247198	0.724409	-0.465123	insig
pmb0530	NAD+	53-84-9	1.94653e+06	2.1881e+06	1.44314e+06	4.40588e+06	5.84955e+06	6.34353e+06	1.10924	0.0148947	0.0317253	0.336031	-1.57333	down
PDP171347	8'-methylspiro[cyclohexane-1,4'-tricyclo[6.3.1.02,5]dodecan]-1'-ol	-	3.06783e+06	2.7506e+06	2.60325e+06	3.02238e+06	2.88033e+06	2.7625e+06	0.306283	0.638285	0.680878	0.971893	-0.0411303	insig
Zken00392	1-(9Z-octadecenoyl)-sn-glycero-3-phosphocholine	-	1.07814e+07	9.3126e+06	8.79241e+06	9.83604e+06	9.03702e+06	8.89804e+06	0.301271	0.615431	0.659012	1.04016	0.0568085	insig
pmb0952	Thiamine	70-16-6	1.55494e+07	1.71683e+07	1.011e+07	1.70897e+07	1.50523e+07	1.57647e+07	0.433416	0.515306	0.561467	0.893981	-0.161684	insig
pme3011	4-Aminobutanoate	56-12-2	811161	872726	942505	848823	839043	709690	0.628072	0.265627	0.313369	1.09545	0.131517	insig
MWS201469	Glu-Arg	7219-59-2	1.66479e+06	2.23408e+06	1.20204e+06	216791	214318	228325	1.14311	0.0382935	0.0613025	7.73529	2.95146	up
mws4532g	L-Ornithine	348-66-3	5.46943e+06	5.62614e+06	5.20879e+06	563804	571738	429644	1.15701	0.000137576	0.00452786	10.4169	3.38085	up
pme0010	L-Serine	56-45-1	123253	149611	194904	214547	202107	162819	0.67561	0.232261	0.279462	0.807231	-0.308947	insig
MWS00327g	L-Isoserine	632-13-3	2.55254e+06	2.27657e+06	2.63186e+06	3.08299e+06	2.82194e+06	2.34443e+06	0.536354	0.357832	0.406925	0.904431	-0.144917	insig
mws0221	L-Cystine	56-89-3	2.54353e+06	1.92652e+06	3.30097e+06	433338	422822	329694	1.1391	0.030526	0.0517594	6.5531	2.71218	up
pme2773	L-Cystathionine	56-88-2	737863	530389	744349	131920	159266	90387.2	1.12895	0.0114265	0.0264179	5.27449	2.39903	up
MWS201455	Asp-Lys*	5891-51-0	1.18864e+06	1.30428e+06	1.09096e+06	985725	836475	930231	1.02374	0.0256696	0.0455941	1.30208	0.380816	insig
MWS201412	Lys-Asp*	20556-18-7	1.05476e+06	1.08575e+06	936650	946969	774051	928610	0.804893	0.118376	0.154566	1.16135	0.215808	insig
mws0230	L-Threonine*	72-19-5	2.46445e+06	2.36294e+06	2.61476e+06	1.72663e+06	1.72241e+06	1.66423e+06	1.14348	0.00574069	0.0184593	1.45546	0.541471	insig
mws0671	L-Homoserine*	672-15-1	2.4977e+06	2.28693e+06	2.47814e+06	1.51695e+06	1.69625e+06	1.5016e+06	1.13295	0.000777595	0.00795423	1.54042	0.623323	insig
mws1051	S-Adenosylmethionine	485-80-3	320083	249184	311656	3.12834e+06	3.08531e+06	2.52016e+06	1.15549	0.00508954	0.0176818	0.100863	-3.30953	down
MWS201477	Thr-Thr	-	590387	569327	589191	479884	455239	369402	1.02272	0.0426734	0.0670668	1.34065	0.422927	insig
ML10181668	1-Aminocyclopentanecarboxylate	52-52-8	1.13682e+07	1.06245e+07	1.2044e+07	3.91392e+07	3.77714e+07	3.41259e+07	1.15544	0.00193295	0.0118845	0.306536	-1.70587	down
Lmqp000329	Aminoimidazole ribotide	25635-88-5	1.29415e+06	1.93605e+06	1.34707e+06	2.00063e+06	1.9483e+06	1.80012e+06	0.782898	0.19129	0.234194	0.796177	-0.328839	insig
MWS201403	Lys-Ala	17043-71-9	400186	376661	311842	230174	232822	204652	1.09592	0.0240539	0.0433199	1.63063	0.705432	insig
MWS201443	Ser-Lys	22677-61-8	182516	178836	174467	118435	134902	123485	1.13204	0.00270858	0.0135308	1.42194	0.507861	insig
MWS201436	Lys-Thr	97791-84-9	177005	146944	143483	105306	110995	115607	1.068	0.042796	0.0671652	1.40832	0.493976	insig
Lmfp000418	Trehalosamine	-	570477	385354	562857	150191	146745	137413	1.13403	0.0264759	0.0467295	3.49646	1.8059	up
mws0254	L-Histidine	71-00-1	9.513e+06	9.45876e+06	8.9555e+06	1.73513e+07	1.62934e+07	1.57735e+07	1.15173	0.00157405	0.0113256	0.565121	-0.823369	insig
Zbqp000579	3-(Pyrazol-1-yl)-L-alanine	2734-48-7	3.49641e+06	3.54907e+06	3.5331e+06	6.09405e+06	5.75257e+06	6.04768e+06	1.15772	0.00158985	0.0113256	0.59117	-0.758355	insig
Sadp000350	2-Pyrimidinemethanamine	75985-45-4	520170	582212	512374	821603	831847	793419	1.1352	0.00153248	0.0113256	0.659928	-0.59962	insig
pme0026	L-Lysine*	56-87-1	315809	285474	357888	1.51286e+06	1.30016e+06	1.01946e+06	1.13944	0.0197199	0.0377853	0.250274	-1.99842	down
Yalp000545	N-Methyl-L-proline*	475-11-6	803849	908236	878349	3.11472e+06	2.81271e+06	2.2897e+06	1.14315	0.0149142	0.0317253	0.315248	-1.66544	down
Zmmp000635	4,5-Dehydro-L-leucine*	-	907887	809174	852925	3.15474e+06	2.79535e+06	2.25029e+06	1.14136	0.0181108	0.0359963	0.313399	-1.67393	down
Rlp0222	2,5-diaminohexanoic acid*	-	343126	340399	394373	1.53122e+06	1.3459e+06	1.00265e+06	1.13479	0.0251626	0.0449074	0.277825	-1.84775	down
mws0120	sn-Glycero-3-phosphocholine	28319-77-9	3.04793e+06	3.99474e+06	2.55198e+06	715485	573445	369279	1.12356	0.0200126	0.0380647	5.78615	2.5326	up
Salp000527	(2R,5S)-2,5-Diaminohexanoate	-	361350	335671	380626	1.41315e+06	1.24893e+06	948848	1.13609	0.0240795	0.0433199	0.298441	-1.74448	down
pme0014	L-Glutamate	56-86-0	831692	829784	730410	2.05957e+06	1.91468e+06	1.66664e+06	1.14173	0.00715689	0.0204822	0.424026	-1.23778	down
pme0193	L-Glutamine	56-85-9	382021	352132	392896	1.4746e+06	1.25386e+06	995936	1.13744	0.0238548	0.0430541	0.302613	-1.72446	down
MWSmce190	4-Hydroxy-L-Isoleucine	1219387-79-7	126560	152450	144038	351477	295894	242739	1.1016	0.0323365	0.0540068	0.475276	-1.07316	down
mws4052	1-Aminocyclopropane-1-carboxylate	22059-21-8	265268	293250	306091	563093	558503	406087	1.07064	0.0441526	0.0683891	0.565961	-0.821225	insig
MWS5209	N-Methyl-α-aminoisobutyric acid	2566-34-9	1.14655e+07	1.12862e+07	9.94597e+06	1.59316e+07	1.55102e+07	1.50291e+07	1.11836	0.00315851	0.0140811	0.703618	-0.507137	insig
MWS20633g	Phosphotyrosine	21820-51-9	144776	155138	134889	312897	270701	263404	1.13675	0.00637941	0.0195043	0.513343	-0.962005	insig
Lcsp000959	Gly-Val-Ala	-	111637	114211	93503.1	135921	91125.2	118254	0.291027	0.595193	0.639882	0.924852	-0.112706	insig
ML10180524	Cytarabine	147-94-4	293850	191187	174066	2.15962e+06	1.86993e+06	982996	1.11327	0.0531956	0.0796866	0.131491	-2.92697	down
pme2755	N-Acetyl-D-glucosamine	7512-17-6	130212	141451	119065	78902	54793.3	55049.6	1.09472	0.00326009	0.0141947	2.07014	1.04973	up
mws2608	N-Acetyl-D-galactosamine	1811-31-0	244131	269490	239235	154298	178778	147581	1.1124	0.00243766	0.0129003	1.56631	0.647366	insig
mws4174	N-Acetyl-D-mannosamine	7772-94-3	72328.9	70251	53125.9	40113.7	31186.3	28204.7	1.0698	0.01694	0.0345279	1.9668	0.975849	insig
Zmdp000441	Alliin	17795-26-5	501530	539765	1.58974e+06	562047	283397	269261	0.75863	0.289892	0.337203	2.36029	1.23897	insig
Rfmb318	D-Proline betaine	1195-94-4	1.21658e+06	1.14448e+06	1.05546e+06	3.6237e+06	3.00819e+06	2.67935e+06	1.13837	0.0170714	0.0346695	0.366925	-1.44644	down
mws0875	Cys-Gly	19246-18-5	576949	624885	552739	213558	243188	188452	1.1465	0.000244911	0.00517085	2.71943	1.44331	up
mws1401	N5-Ethyl-L-glutamine	3081-61-6	2.05456e+06	1.82162e+06	1.76747e+06	1.4209e+06	1.35373e+06	1.22215e+06	1.08883	0.00953824	0.0236658	1.41205	0.49779	insig
MWS201461	Leu-Arg	26607-15-8	258614	263772	180229	269490	179600	210955	0.208002	0.726029	0.759988	1.0645	0.0901726	insig
MWS201414	Pro-Asn	107856-82-6	9.31569e+06	9.6606e+06	7.61203e+06	1.02397e+07	9.16889e+06	9.09786e+06	0.464224	0.443298	0.493092	0.932713	-0.100494	insig
MWSmce039	Isonicotinic acid	55-22-1	4.81057e+06	4.82857e+06	3.7776e+06	5.11806e+06	4.60691e+06	4.14094e+06	0.194994	0.755435	0.787821	0.967606	-0.0475082	insig
MWS201054	O-Acetyl-L-homoserine	250736-84-6	715330	712172	631834	1.15075e+06	1.18085e+06	1.25932e+06	1.14271	0.000317868	0.00566128	0.573486	-0.80217	insig
pme0278	LL-2,6-Diaminoheptanedioate	583-93-7	771300	757846	760831	747349	674564	641631	0.884026	0.134654	0.1724	1.10973	0.15021	insig
MWSmce333	Isoguanosine	1818-71-9	2.24844e+06	2.30762e+06	1.7236e+06	5.36117e+06	4.78861e+06	5.1284e+06	1.13241	0.000292252	0.00554288	0.411021	-1.28271	down
MWS201405	His-Tyr	35979-00-1	121799	122348	102016	100706	105902	67590	0.733887	0.175185	0.216371	1.26245	0.336231	insig
mws0675	Nicotinamide D-ribonucleotide	1094-61-7	165105	190585	121780	1.36372e+06	1.05196e+06	1.03634e+06	1.14497	0.00943299	0.0235041	0.138316	-2.85396	down
MWSslk257	CMP	63-37-6	549425	586754	401323	1.23162e+06	1.12589e+06	936023	1.08589	0.00740538	0.0207793	0.466823	-1.09905	down
MWS2910	5-Methyl-2'-deoxycytidine	838-07-3	43006	64828.8	59918.4	58679.8	48725.2	60745.4	0.0533788	0.987115	0.987115	0.997638	-0.00341144	insig
pme0122	N6-Acetyl-L-lysine	692-04-6	497454	464863	330302	1.78621e+06	1.6401e+06	1.68868e+06	1.14019	5.54037e-05	0.00281803	0.252712	-1.98443	down
mws1050	O-Acetyl-L-serine	5147-00-2	155327	207157	93991.8	273242	344200	253450	0.936159	0.0333014	0.0552882	0.524148	-0.931955	insig
MWS20987	N5-(1-Iminoethyl)-L-ornithine	36889-13-1	409593	338577	300186	503611	491024	579638	1.03636	0.015013	0.0318173	0.66593	-0.586558	insig
pme0124	L-Glycyl-L-proline	704-15-4	489821	514694	428960	781849	602071	653828	1.01985	0.0454395	0.0699406	0.70346	-0.507459	insig
pme0057	L-Homocysteine	6027-13-0	66294.9	62391.6	47001.7	118308	104897	111841	1.09762	0.00291128	0.0136879	0.52437	-0.931342	insig
MWS201408	Asp-Glu	6157-06-8	204646	297202	219380	536822	519071	472981	1.10447	0.00253822	0.0130888	0.471738	-1.08394	down
mws0224	Methionine	59-51-8	427115	469642	385103	9.82619e+06	9.60602e+06	9.09178e+06	1.15912	0.000497923	0.00734216	0.0449397	-4.47587	down
MWS201424	Ile-Asn	59652-59-4	121147	114692	97637.6	134564	110750	85730.5	0.0836742	0.962238	0.968296	1.00735	0.0105619	insig
MWS201471	Lys-Tyr	35978-98-4	995963	1.14484e+06	715723	298360	315404	248637	1.12357	0.0313304	0.0527993	3.3123	1.72783	up
PDP192801	6-(hydroxymethyl)-4-{[3,4,5-trihydroxy-6-({[3,4,5-trihydroxy-2-(hydroxymethyl)oxan-2-yl]oxy}methyl)oxan-2-yl]oxy}oxane-2,3,5-triol	-	264345	238912	256702	178441	156457	126259	1.07291	0.0103641	0.0248495	1.64794	0.720664	insig
MWS00330g	1-Amino-1-cyclobutane-carboxylic-acid*	22264-50-2	2.22664e+07	2.0642e+07	2.17909e+07	4.7005e+07	4.28991e+07	3.80535e+07	1.13925	0.012478	0.0280024	0.50563	-0.983845	insig
pme0006	L-Proline*	147-85-3	2.16996e+07	2.06644e+07	2.59523e+07	4.70993e+07	4.10681e+07	3.79577e+07	1.11059	0.00660873	0.0196799	0.541655	-0.884554	insig
MWS0933	N(pi)-Methyl-L-histidine	332-80-9	179527	191040	148030	186778	119543	145886	0.512568	0.40571	0.455355	1.14681	0.197631	insig
Wccp000476	2-[(1R)-1-carboxyethoxy]propanoic acid	-	294866	287878	260428	256262	198775	165774	0.898087	0.0920842	0.125051	1.35818	0.441672	insig
MWS201397	Hyp-Val	-	26901.7	28764.5	35092.2	35396.5	40639.5	45297.9	0.937775	0.0556618	0.0824337	0.748005	-0.418881	insig
MWS201415	Pro-Asp	85227-98-1	1.29209e+06	1.29079e+06	972235	1.8076e+06	1.55934e+06	1.57854e+06	0.980297	0.0285051	0.0490726	0.718861	-0.476216	insig
MWSmce295	Spongouridine	3083-77-0	59549.4	62495.8	51310.9	294603	347647	253900	1.14921	0.0115131	0.0265633	0.193446	-2.37	down
MWS201398	Hyp-Ser	-	95102.3	97436.9	93548.8	173716	129949	172328	1.08478	0.0470344	0.0718977	0.601033	-0.734483	insig
mws0256	L-Valine	72-18-4	1.40733e+07	1.55746e+07	1.37778e+07	3.52058e+07	3.52237e+07	3.52894e+07	1.15566	0.000700893	0.00748855	0.410765	-1.28361	down
Sadp000696	isovaline	465-58-7	5.58397e+06	6.11981e+06	5.25013e+06	1.33657e+07	1.29612e+07	1.32397e+07	1.1532	0.000162103	0.00474994	0.428491	-1.22266	down
pme0183	Isoguanine	3373-53-3	2.3376e+06	2.3186e+06	1.66293e+06	6.02758e+06	5.17592e+06	4.56481e+06	1.10997	0.00701235	0.020276	0.400749	-1.31923	down
Zmdp000446	γ-L-Glutamyl-S-methyl-L-cysteine	-	53181	62387.1	38296.1	32972.6	55876.2	50893.1	0.26851	0.658622	0.698576	1.10106	0.138894	insig
Rfn010265	Phosphatidylethanolamine lyso 18:2*	-	285367	225244	224014	685476	550350	605847	1.1335	0.00360604	0.0149485	0.39889	-1.32594	down
pmb0874	LysoPE 18:2(2n isomer)*	-	288773	222842	209040	622445	604224	608283	1.13558	0.00305317	0.0138444	0.392738	-1.34836	down
PDP239475	Phosphatidylcholine lyso 18:2	-	1.21336e+06	1.10052e+06	1.00427e+06	1.66254e+06	1.60221e+06	1.56587e+06	1.10976	0.00584705	0.018535	0.686899	-0.54183	insig
Lmhp112042	1-Linoleoylglycerol*	2277-28-3	5010.65	5492.7	5764.8	8088.35	8350.51	8236.52	1.13746	0.00298851	0.0137619	0.659287	-0.601022	insig
Waptp08627	13,16-Docosadienamide	-	85813.7	98436.7	102234	64933	113273	116607	0.006984	0.886038	0.902162	0.97175	-0.0413435	insig
MWS201434	Ile-His	97284-12-3	50161.4	82179.8	65203.1	62733.2	66070.6	48569.1	0.319994	0.571367	0.616965	1.11372	0.155391	insig
Safp020010	N-Lauroylglycine	-	21063.9	14892.6	14247.6	151621	127178	135601	1.1514	0.00177212	0.0117378	0.121149	-3.04515	down
PDP239492	Phosphatidylcholine lyso 17:1	-	464297	350896	340131	501109	474160	449179	0.840787	0.140462	0.179018	0.811068	-0.302106	insig
pmb0856	LysoPE 18:1(2n isomer)*	-	1.14013e+06	1.03053e+06	933732	1.80963e+06	1.64892e+06	1.58129e+06	1.11428	0.00214933	0.0125182	0.61597	-0.699068	insig
Lmhp009590	LysoPC 17:1	-	600703	542852	545408	583977	516475	537867	0.344136	0.571754	0.616965	1.03091	0.0439216	insig
PDP240682	(2S)-2-{[4-({[(6R)-2-amino-5-formyl-4-hydroxy-7,8-dihydro-6H-pteridin-6-yl]methyl}amino)phenyl]formamido}pentanedioic acid	-	8.80804e+07	9.01675e+07	7.86634e+07	1.20543e+08	1.1277e+08	1.21258e+08	1.11162	0.00239853	0.0128908	0.724572	-0.464799	insig
Lmhp009769	LysoPE 17:1*	-	43822.9	30393.9	25019.1	68041.7	45622	60806.2	0.95088	0.0456871	0.0701287	0.568784	-0.814046	insig
Zmsp00487	Allantoin	97-59-6	263247	385806	285313	192598	158567	197511	1.03099	0.0646213	0.0933048	1.70295	0.768034	insig
Wcdp009528	2-oxononadecanoic acid	-	854366	794085	760564	840119	938603	845735	0.755785	0.164898	0.205023	0.91791	-0.123576	insig
Lmfp009701	Glycerol 9,11,13-octadecatrienoyl ester*	-	111141	94941.8	81965.5	1.01492e+06	840751	1.07697e+06	1.15489	0.00581047	0.0184714	0.0982215	-3.34782	down
pmb0854	LysoPC 18:3	-	76240.2	55875.3	63780.8	96096.6	103404	101853	1.06973	0.0174494	0.0350554	0.650053	-0.62137	insig
pmd0130	LysoPC 14:0	20559-16-4	67843.9	58641.3	50534.6	25252	27037.8	22165.3	1.12965	0.0150871	0.0319033	2.37754	1.24947	up
PDP060499	Phosphatidylcholine lyso 15:0	17364-10-2	1.16931e+06	952673	995972	1.37183e+06	1.22845e+06	1.13091e+06	0.850736	0.101287	0.135899	0.835648	-0.259033	insig
Lmhp009129	LysoPC 15:0(2n isomer)*	-	1.27363e+06	985885	978379	1.36812e+06	1.32508e+06	1.17753e+06	0.794047	0.151618	0.191381	0.83651	-0.257545	insig
Lmhp011562	1-α-Linolenoyl-glycerol*	-	74084.5	55933	53504.7	604735	563740	791258	1.15223	0.0131205	0.0290729	0.0936466	-3.41663	down
Lmhp011388	2-α-Linolenoyl-glycerol*	55268-58-1	74637.9	58116.4	51317.6	710539	559559	886646	1.14961	0.0195854	0.0375918	0.0853471	-3.55051	down
pmb2260	LysoPC 15:1	-	1.7769e+06	1.53457e+06	1.42426e+06	2.09341e+06	1.97652e+06	1.72591e+06	0.880768	0.0785665	0.109895	0.817092	-0.29143	insig
Safp002024	Trp-Asp	-	81011.2	63295.2	41462.9	54841.6	64138.2	63648.9	0.0465894	0.936663	0.94574	1.0172	0.0245975	insig
PDP228722	[(3r,4r,6r)-4,6-diethyl-6-[(1e,4r,5e)-4-ethyl-2-methylocta-1,5-dien-1-yl]-1,2-dioxan-3-yl]acetic acid	-	120825	86059.4	76539.9	1.05419e+06	869914	1.07903e+06	1.15111	0.00396714	0.0157419	0.0943763	-3.40543	down
Lmsp010763	Monolinolenin*	75685-85-7	112919	93905.6	100258	1.06775e+06	1.00233e+06	1.18974e+06	1.15846	0.00285483	0.0136781	0.0942022	-3.4081	down
pmp001273	LysoPC 18:2	-	1.33775e+06	1.08976e+06	1.05233e+06	1.35175e+06	1.20529e+06	1.07765e+06	0.254684	0.688466	0.724054	0.957396	-0.062813	insig
Lmhp007840	LysoPC 19:2	-	155148	117962	111507	133479	126642	152405	0.371401	0.59163	0.637184	0.932348	-0.101059	insig
Lcfp121224	Isoleucyl-phenylalanyl-threonine	-	30225.2	36048.3	28443	86860.9	87336	74400.8	1.13999	0.00156784	0.0113256	0.381003	-1.39213	down
pmb0964	Isopentenyladenine-7-N-glucoside	-	684480	985032	535689	659629	760535	764209	0.0569812	0.963572	0.968767	1.00954	0.0136918	insig
Lcsp001901	Leu-Ile-Glu	-	75435.1	40594.4	46424.5	67495.3	58021.9	94412	0.652059	0.27943	0.32639	0.738665	-0.437008	insig
Zmmp003443	γ-Glu-Trp*	66471-20-3	383807	360258	334691	692996	651802	612263	1.14156	0.00111356	0.00958521	0.551212	-0.859322	insig
Rfn02942	H-Glu-Trp-OH*	-	420577	393917	332563	732921	580570	617969	1.08474	0.0137998	0.0300428	0.593881	-0.751755	insig
MWS201458	Phe-Ile	22951-94-6	118466	80614.2	95907.5	136996	153946	166440	1.01547	0.019807	0.0378226	0.644951	-0.63274	insig
Lmhp008744	1-α-Linolenoyl-glycerol-2,3-di-O-glucoside	-	5623.2	10584	7470.02	15453	14259	19366.4	1.01926	0.016222	0.0333072	0.482437	-1.05159	down
Zbqp003125	Ile-Phe	-	30402.8	28075.4	37215.7	303165	287761	355523	1.15617	0.00458977	0.017156	0.101108	-3.30603	down
Lmhp010757	LysoPE 20:2	-	23826.5	20321.9	18269.4	58083.7	46114.2	41595.6	1.11185	0.0212749	0.0396389	0.428125	-1.2239	down
Zmmp003258	Glu-Pro-Leu	-	43655.8	33487	34932.2	28169.2	29585	26605.3	0.981233	0.0917581	0.12476	1.32854	0.409842	insig
Walp008158	2-AminoicoSane-1,5,19-triol	-	72078.2	77668.2	86335.4	105419	79864.3	81775.8	0.577743	0.34475	0.394454	0.884008	-0.177869	insig
mws0636	L-Phenylalanyl-L-phenylalanine	2577-40-4	13496.9	15250.1	14279.2	32550.8	28576.5	34155.8	1.14599	0.00536542	0.0178802	0.451561	-1.14701	down
Hmqp005411	9-Oxo-12Z-Octadecenoic acid*	112543-32-5	13386.8	17047	13374.6	25152	24694.5	28765.4	1.10478	0.00285944	0.0136781	0.557275	-0.843538	insig
pmb2221	Phytosphingosine	554-62-1	1.807e+06	1.5335e+06	1.62954e+06	1.7508e+06	1.78354e+06	1.50061e+06	0.0961334	0.865787	0.883956	0.987108	-0.0187199	insig
Lmrj002087	L-Isoleucyl-L-Aspartate	-	111713	128244	89116.9	237038	263921	273079	1.12049	0.000702613	0.00748855	0.425138	-1.234	down
Sadp001783	2-imino-3-(1H-indol-3-yl)propanoic acid	-	1.46541e+06	1.47316e+06	1.35414e+06	2.04416e+06	1.80736e+06	2.15377e+06	1.0957	0.0201039	0.0380647	0.714822	-0.484344	insig
pme1178	Guanosine*	118-00-3	9.99873e+06	1.06342e+07	9.4076e+06	3.14105e+07	2.98789e+07	3.04703e+07	1.1573	5.73018e-06	0.00091601	0.327382	-1.61095	down
PDP256276	6-amino-9-[(2R,3R,4S,5R)-3,4-dihydroxy-5-(hydroxymethyl)oxolan-2-yl]-8H-purin-2-one*	-	1.54872e+07	1.39695e+07	1.44209e+07	4.51297e+07	4.18912e+07	3.94067e+07	1.15522	0.00210064	0.0124371	0.347057	-1.52676	down
Sadp001651	2-amino-7-[(2R,3R,4R,5R)-3,4-dihydroxy-5-(hydroxymethyl)oxolan-2-yl]-1H-purin-6-one*	-	1.49837e+07	1.3363e+07	1.37184e+07	4.55549e+07	4.26943e+07	3.87849e+07	1.1538	0.00310238	0.0138957	0.331132	-1.59452	down
WaYp005128	2-Aminotetradecane-1,5,13-triol	-	110232	118323	121871	336184	260649	197912	1.07956	0.0647086	0.0933104	0.440928	-1.18138	down
PD0605830	Leucyl-Isoleucine	-	280799	251292	238093	255373	202010	231400	0.651339	0.247756	0.296196	1.11818	0.161152	insig
Zbqp003747	Leu-Glu-Val*	-	55504.2	62063.8	65042.5	258645	227183	323605	1.14776	0.0171899	0.0347212	0.225603	-2.14814	down
PD0456701	Phe Val Phe	-	155134	170328	143407	216599	167155	191553	0.865814	0.114407	0.150084	0.814989	-0.295148	insig
Zbqp002414	h-gamma-Glu-leu-oh	-	68803.3	65677.3	47510.3	105010	97617.9	118668	1.05835	0.00696186	0.0201822	0.566428	-0.820037	insig
Wcfp002357	N6-Threonylcarbamoyladenosine	24719-82-2	186075	188982	133022	562231	501167	444237	1.12619	0.00305592	0.0138444	0.337004	-1.56916	down
Walp006011	2-Aminotetradecane-1,4-diol	-	25743.9	27694.9	29191	34584.1	31384.8	33682.5	1.04134	0.0147627	0.0317072	0.82919	-0.270226	insig
Waqkp07598	2-g-Linoleoyl-glycerol*	-	347086	337492	394157	355841	301818	339579	0.572064	0.316448	0.366949	1.08172	0.11333	insig
Wasyqp5995	2-Aminooctadecane-1,5,17-triol	-	12800.8	9053.91	10626.6	10936.8	13917.6	12126.1	0.561964	0.343925	0.393912	0.878334	-0.187158	insig
mws0232	Riboflavin	83-88-5	311177	223454	201884	373703	361324	324873	0.939515	0.0669	0.0957303	0.694892	-0.52514	insig
Hmhp001812	2'-O-Methyladenosine*	2140-79-6	963682	836653	955566	4.48058e+06	4.67602e+06	4.64385e+06	1.15858	3.70195e-06	0.000716781	0.199696	-2.32412	down
Rfn02084	5'-O-methyladenosine*	139468-46-5	910994	710621	978164	4.42507e+06	4.25013e+06	4.55951e+06	1.15276	8.79196e-06	0.00098382	0.196436	-2.34787	down
Zbqp003309	Asp-Ile-Leu	-	41580.8	35897.7	42129.6	265851	221456	251439	1.15703	0.00336378	0.0142173	0.161907	-2.62676	down
MWStz170	Cyclo(L-Leu-trans-4-hydroxy-L-Pro)	115006-86-5	74822.7	59163.4	44409.9	63976.6	38117.5	48165.6	0.433848	0.463875	0.513937	1.18725	0.247625	insig
Lmhp008273	LysoPE 15:1(2n isomer)*	-	33553.5	35231.1	28942.5	50621.7	51988.2	43158.6	1.06894	0.0115677	0.0265796	0.670427	-0.576847	insig
Walp007192	2-aminodocoSane-1,6,19,20,21-pentaol	-	614294	637357	578554	609390	522983	495251	0.7705	0.178899	0.219987	1.12447	0.16924	insig
Hmqp006235	LysoPC 18:4	-	36739.7	30187.7	26825.9	131141	147704	176050	1.14619	0.00904548	0.0231218	0.206098	-2.2786	down
MWSslk102	6-Chloropurine	87-42-3	1.07432e+07	1.15339e+07	1.14026e+07	1.08273e+07	1.01873e+07	1.0479e+07	0.887214	0.0811322	0.113041	1.06942	0.0968237	insig
Lcsp001414	Ile-Val-Gly	-	47726.1	41230.6	36691.7	94850	76551.7	105525	1.11007	0.0171195	0.0347027	0.453724	-1.14011	down
Zmmp002167	L-Glutamyl-L-Tyrosine	-	131759	127902	129697	461037	427892	407825	1.15809	0.00251141	0.0130888	0.300256	-1.73573	down
pmb0801	4-Pyridoxic acid-O-glucoside	-	1.75356e+06	2.36968e+06	1.46423e+06	2.41324e+06	2.57488e+06	2.91441e+06	0.889993	0.082294	0.114252	0.707048	-0.500119	insig
Wahlp02159	D-Pantothenic Acid 4'-O-Beta-Glucoside	29588-37-2	964212	835789	1.00105e+06	249890	230597	237837	1.15527	0.00473486	0.0173156	3.89942	1.96326	up
pmd0132	LysoPC 16:0(2n isomer)	-	354733	315067	267125	297183	308183	246320	0.466823	0.424297	0.474314	1.10008	0.137612	insig
Lcsp002261	Thr-Trp	186761-42-2	309038	280257	307454	307904	276647	238055	0.567529	0.352487	0.402072	1.09013	0.124502	insig
pmb0855	LysoPC 16:0	17364-16-8	1.03401e+06	904412	847276	1.115e+06	1.10115e+06	1.06101e+06	0.936174	0.0872669	0.119525	0.850033	-0.23441	insig
Zmdp001663	γ-Glu-Met	17663-87-5	45721.9	49818.9	60050.1	756515	797186	811518	1.15835	0.000235127	0.00517085	0.0657829	-3.92614	down
pmd0160	LysoPE 16:0(2n isomer)	-	1.2508e+07	1.10722e+07	9.57082e+06	1.81441e+07	1.72976e+07	1.5871e+07	1.07862	0.0058097	0.0184714	0.646059	-0.630261	insig
pmb0296	1-Oleoyl-Sn-Glycerol	129784-87-8	273644	295545	287682	213495	169401	220362	1.04347	0.0218642	0.040373	1.42041	0.506305	insig
Lmhp008718	LysoPC 17:2*	-	304660	271557	246158	481453	421056	412405	1.10037	0.00476669	0.0173156	0.625422	-0.677099	insig
pmb0864	LysoPE 14:0*	-	611645	531829	504129	335331	297284	281592	1.12246	0.00705462	0.0202934	1.80222	0.849777	insig
Zmmp001958	2-Butenyl-4-Methyl-L-Threonine	81135-57-1	1.14568e+06	1.22844e+06	1.08003e+06	2.62115e+06	2.52415e+06	2.89767e+06	1.15047	0.00213052	0.0125182	0.429461	-1.2194	down
Lcsp001896	Ser-Gly-Phe	-	21062.6	20119.3	33743.2	92366.3	70688	89549.7	1.11326	0.00334334	0.0142173	0.296611	-1.75336	down
Lmhp008589	LysoPE 18:3(2n isomer)	-	654647	565798	558170	5.51214e+06	5.34301e+06	5.94145e+06	1.15886	0.00094502	0.00866785	0.105891	-3.23934	down
Lmhp009464	LysoPE 17:1(2n isomer)*	-	65183.9	30811.6	42399.5	52986.9	56020	76292.9	0.647299	0.284221	0.330951	0.746871	-0.42107	insig
MWS201391	Asn-Ile	438533-59-6	94601.6	80214.8	95080.4	189168	183505	218156	1.13997	0.00373903	0.0153259	0.45681	-1.13033	down
PD0330133	Tyrosylvaline	17355-09-8	308326	326235	317486	433342	476851	534363	1.11087	0.027254	0.0475777	0.659059	-0.60152	insig
Zbqp001937	2,6-diamino-7-methyl-5-oxooctanoic acid	-	993174	1.0125e+06	862114	1.7581e+06	1.90307e+06	1.75786e+06	1.1409	0.00023063	0.00517085	0.529208	-0.918094	insig
Lcsp001306	Ser-Ile-Asp	-	116643	142647	150287	325581	291415	275869	1.12974	0.0014102	0.0108828	0.458723	-1.12431	down
MWS201400	Val-Trp	24587-37-9	127435	122407	142895	248488	232769	215735	1.13477	0.0016603	0.0113285	0.563476	-0.827575	insig
Zbqp003444	4-amino-5-oxo-5-(pentylamino)pentanoic acid	-	61812.8	59567.6	82916.3	872805	784347	850986	1.15647	0.000571207	0.00739621	0.0814536	-3.61788	down
pmp001251	LysoPC 18:2(2n isomer)	-	1.18454e+06	1.06241e+06	1.01166e+06	1.66667e+06	1.59319e+06	1.4512e+06	1.09912	0.00457671	0.017156	0.691693	-0.531796	insig
Lcfp121148	2-aminohexadec-4-ene-1,3-diol	-	41145.8	39659.7	39617.9	71042.6	56239.7	50895.6	1.02827	0.0845779	0.11632	0.675861	-0.565202	insig
Lmbp005578	4-Hydroxy-8-sphingenine	-	209065	197127	198040	267726	276232	248442	1.11873	0.00745363	0.0207793	0.762533	-0.391128	insig
Rlp02736	Tyrosyl-Hydroxyproline	-	206610	194414	197707	273018	219412	256264	0.991641	0.0805755	0.112424	0.7997	-0.322469	insig
Safp004167	N6,N6-Dimethyladenosine	-	213134	178441	204591	672140	593640	568084	1.15087	0.00285235	0.0136781	0.325087	-1.6211	down
Walp007043	2-Aminohexadecane-1,4-diol	-	1.29671e+06	1.27263e+06	1.25365e+06	1.69896e+06	1.4516e+06	1.38636e+06	0.930104	0.127332	0.164532	0.84264	-0.247011	insig
Lmhp009034	LysoPE 16:1*	-	95453.9	96773.7	79723.6	126010	140871	120606	1.06031	0.00943092	0.0235041	0.701833	-0.5108	insig
Walp007738	14-Amino-15-hydroxy-11-methylpentadecanoic acid	-	6604.86	6385.86	8186.66	9426.55	8916.29	8378.05	0.945806	0.0625229	0.0907434	0.79254	-0.335444	insig
pme1184	Deoxyguanosine	961-07-9	1.16063e+06	1.19986e+06	1.42083e+06	913160	949053	844669	1.06546	0.0346322	0.0567401	1.39693	0.482259	insig
Lmhp002001	L-Valyl-L-Phenylalanine	3918-92-1	100931	106815	122805	385632	313671	414388	1.14539	0.0101975	0.0246674	0.296806	-1.75241	down
pmb0863	LysoPC 16:2(2n isomer)*	-	280627	284092	234429	479963	451717	387856	1.09176	0.00973863	0.0240034	0.605627	-0.723498	insig
Safp003456	6-(6-aminohexanoylamino)hexanoate	-	245216	297680	311655	220682	236724	247173	0.882165	0.118718	0.154661	1.21286	0.278408	insig
Lcsp013328	linoleoyl ethanolamine	68171-52-8	1.79999e+06	1.38003e+06	1.41172e+06	9.93124e+06	8.19063e+06	8.00922e+06	1.15147	0.00536048	0.0178802	0.175719	-2.50865	down
MWS4309	Glycyl-tryptophan	2390-74-1	237638	275268	194681	426860	364347	390550	1.06683	0.00690016	0.0201075	0.598757	-0.739956	insig
Zmdp001857	γ-Glu-Tyr	7432-23-7	177052	148352	126354	462683	446316	505974	1.14176	0.000192706	0.00505597	0.31927	-1.64715	down
Walp009431	2-aminotetracoSane-1,5,21,23-tetraol*	-	243726	269451	350603	360176	273257	216185	0.0831761	0.933348	0.943466	1.01667	0.0238493	insig
Sasp001773	Leu Ile Asn	-	40673.9	44549.5	68640.7	110204	91723.5	100942	1.04632	0.0133295	0.0294539	0.508021	-0.977041	insig
mws4176	L-Alanyl-L-Phenylalanine	3061-90-3	95475	82006.4	117196	297018	292742	338941	1.14003	0.000554909	0.00739621	0.3173	-1.65608	down
Zkep1310	4-Hydroxy-L-tryptophan*	25242-90-4	1.11187e+06	1.01324e+06	896895	2.08708e+06	2.02664e+06	2.03439e+06	1.14235	0.00179334	0.0117378	0.491533	-1.02464	down
Sasp001236	7-Hydroxy-tryptophan*	-	1.03358e+06	1.01003e+06	908085	1.99938e+06	1.96374e+06	2.0096e+06	1.15246	0.000463609	0.00720526	0.494197	-1.01684	down
pme0109	Methyldopa anhydrous	555-30-6	384860	484907	382041	517349	607414	529265	0.964883	0.039919	0.0631815	0.756824	-0.401971	insig
pmb2228	LysoPC 19:0	108273-88-7	502437	426572	418578	413853	392653	368389	0.823505	0.151408	0.191381	1.14698	0.197846	insig
Lcsp001096	Ser-Ile-Asn	-	92179.9	105698	68522.8	70115.4	44609.7	67320.3	0.818858	0.112132	0.147717	1.46338	0.5493	insig
pmb1650	Octadeca-11E,13E,15Z-trienoic acid	25575-00-2	1.17645e+06	1.04492e+06	940107	1.28535e+06	1.06364e+06	1.09981e+06	0.521346	0.378942	0.427456	0.91669	-0.125495	insig
Zbqp002511	N-Methylisoleucine	39554-61-5	77698.1	81368.3	86606.1	57785.8	73252	75054.2	0.827097	0.12243	0.158932	1.19205	0.253447	insig
MWS4354	N6-methyladenosine	1867-73-8	133757	150756	154454	936594	891490	802294	1.15717	0.00235985	0.0128228	0.166883	-2.58309	down
pmb0883	1-Octadecanoyl-sn-glycero-3-phosphoethanolamine	69747-55-3	37059.8	28719.8	25542.2	96756.6	74880.6	87810.2	1.12536	0.00405805	0.0159332	0.351986	-1.50641	down
pmb0880	LysoPE 18:0(2n isomer)	-	46866.4	24434.5	30932.8	43324.5	52716.3	39411.5	0.693235	0.241491	0.289324	0.754758	-0.405914	insig
Lmhp010514	LysoPE 20:2(2n isomer)	-	20885.1	21840.9	16800.4	52290.8	47347.1	41562.9	1.12634	0.00463034	0.0171568	0.421573	-1.24615	down
pmb0197	N7-Methylguanosine	20244-86-4	799392	759337	777507	2.67331e+06	2.63112e+06	2.35677e+06	1.15715	0.00279387	0.0136704	0.304944	-1.71338	down
mws5041	L-Glycyl-L-isoleucine*	19461-38-2	663485	609687	713648	467621	513948	537723	1.05272	0.0166401	0.0340408	1.30773	0.387061	insig
pmd0146	LysoPC 20:2(2n isomer)	-	128258	122662	123158	203550	206139	199457	1.1573	8.21231e-06	0.00098382	0.614102	-0.70345	insig
mws5035	L-Leucyl-L-phenylalanine	56217-82-4	252786	217079	280706	803774	669954	787187	1.14513	0.00243546	0.0129003	0.331977	-1.59085	down
PDP054419	(2-{[(2r)-2-hydroxy-3-(icos-13-enoyloxy)propyl phosphonato]oxy}ethyl)trimethylazanium	-	64206.2	63094.3	67140.4	88319.3	87417	39877.2	0.0858336	0.702572	0.737503	0.901803	-0.149116	insig
Lmhp008440	LysoPE 15:1*	-	37286.8	33202.6	29851.9	49113.8	42654.7	39419.8	0.958922	0.0490692	0.0739009	0.764865	-0.386724	insig
PD0959765	Tyr-pro	51871-47-7	1.1142e+06	1.08842e+06	951523	1.0513e+06	1.02836e+06	1.16634e+06	0.266875	0.667987	0.705167	0.971704	-0.0414108	insig
MWStz334	13(S)-Hydroxyoctadeca-9(Z),11(E)-dienoic acid (13-HODE)	18104-45-5	43036.8	47656.4	39279.5	48000	39584.7	53070.7	0.399576	0.491812	0.538429	0.924051	-0.113956	insig
Zkep154151	N2-Malonyl-D-tryptophan	3184-74-5	14943.3	16924.4	12258.5	142547	103047	104739	1.14921	0.0147937	0.031713	0.125955	-2.98902	down
PD0594049	Pyroglutamyl-Isoleucine	-	115639	84645.9	91332.6	180761	147988	138415	1.02945	0.024652	0.0441369	0.62423	-0.679851	insig
MWS201449	Asn-Leu	22601-71-4	130656	69478.1	108902	179712	196160	174445	0.985107	0.0339774	0.0559128	0.561559	-0.832491	insig
pme2743	Phenylacetylglycine	500-98-1	100245	95784.8	75050.4	198788	168883	157659	1.09717	0.00714365	0.0204822	0.516018	-0.954506	insig
Wasyqp1413	IPA imine	-	1.43942e+06	1.38688e+06	1.15547e+06	1.92519e+06	1.72763e+06	1.76938e+06	1.0436	0.01387	0.0301364	0.734346	-0.445469	insig
MWS201475	Lys-Trp	50674-18-5	127807	146273	78134.4	138579	121251	170851	0.536616	0.360289	0.408888	0.817808	-0.290167	insig
Zmdp001647	γ-Glu-Val	-	329593	384486	299112	446266	417502	483336	1.00017	0.0267789	0.0470092	0.752125	-0.410956	insig
mws0572	5-Methylcytosine	554-01-8	91895.4	85371.4	76727.9	106843	90773.1	176469	0.751286	0.265762	0.313369	0.678975	-0.558569	insig
Zmmp002373	Glu-Thr-Leu	-	56819	80694.4	56725.9	142515	160196	195473	1.10606	0.0104061	0.0248495	0.389895	-1.35884	down
pme1313	L-Formylkynurenine	1022-31-7	80424.4	64869.6	64168.6	138279	62354.6	98315.1	0.628574	0.305235	0.354313	0.700663	-0.513207	insig
Zbqp003165	Ile-Trp	13589-06-5	109081	102059	100786	150901	140543	125698	1.07395	0.0298014	0.050835	0.747768	-0.419337	insig
Zazp002547	cyclo-(Gly-Phe)	10125-07-2	248496	197848	179249	816133	676075	642307	1.13833	0.00533215	0.0178802	0.293084	-1.77061	down
Zbqp003540	L-isoleucyl-L-aspartyl-L-isoleucine	-	80769.5	63789.2	72030.6	161715	156512	148033	1.14058	0.000244897	0.00517085	0.464524	-1.10617	down
PD0462863	2-aminooctadec-12-ene-1,3,4-triol*	-	204988	184393	184595	277357	251993	234971	1.07045	0.0187169	0.0363888	0.750962	-0.413188	insig
Hasp010605	MG(18:3(9Z,12Z,15Z)/0:0/0:0)	129828-41-7	205720	174982	174904	496617	474454	570966	1.14788	0.0039055	0.0155762	0.360306	-1.4727	down
ZbWp002423	N-methylphenylalanine*	-	49523.2	45148.4	64222.9	231203	259554	213236	1.14596	0.00183449	0.0118658	0.225704	-2.14749	down
Lcsp003010	Ile-Asp-Leu*	-	69706.1	40890.6	52432.9	196550	188331	191224	1.12909	0.00202059	0.0121561	0.282986	-1.8212	down
PD0498085	Ile-Thr-Phe	-	39777.5	23291.3	37590.4	84270.8	88582.2	93675.3	1.09877	0.00240766	0.0128908	0.377668	-1.40481	down
pmp001264	Hexadecylsphingosine	-	1.35216e+06	1.2988e+06	1.346e+06	1.70502e+06	1.54137e+06	1.41473e+06	0.934671	0.113691	0.149496	0.857511	-0.221773	insig
Walp009488	2-aminotetracoSane-1,6,7,23-tetraol*	-	243843	256522	331694	360927	222625	205651	0.214768	0.815447	0.842554	1.0543	0.0762882	insig
mws1349	Sphinganine	764-22-7	252415	232543	257392	186849	223220	158877	0.930801	0.0741298	0.104869	1.30478	0.383805	insig
Lmhp009187	LysoPE 15:0*	-	230774	201529	201402	378943	362674	376755	1.14507	0.000671451	0.00748855	0.566632	-0.819516	insig
pmb2406	LysoPC 17:0*	50930-23-9	2.16052e+06	1.94417e+06	1.84538e+06	2.90213e+06	2.79668e+06	2.64143e+06	1.10516	0.00307655	0.0138817	0.713417	-0.487182	insig
Lmhp008801	LysoPE 18:3	-	1.70953e+06	1.48388e+06	1.46072e+06	4.6456e+06	4.42525e+06	4.41507e+06	1.15475	1.16023e-05	0.00118027	0.34511	-1.53487	down
Sadp004598	L-phenylalanyl-L-proline	-	2.69747e+06	2.34582e+06	2.67304e+06	1.74058e+06	1.62294e+06	1.60392e+06	1.12818	0.00816386	0.0217898	1.55338	0.635412	insig
Lcsp001861	Leu-Pro	-	1.95634e+06	1.89555e+06	2.05036e+06	2.96442e+06	2.76887e+06	2.86126e+06	1.14671	0.000318731	0.00566128	0.686743	-0.542158	insig
MWS201444	Gln-Gly	2650-65-9	5.27635e+06	4.87593e+06	4.70612e+06	8.55384e+06	7.2974e+06	8.54672e+06	1.12577	0.00880164	0.0228516	0.609002	-0.715481	insig
Lcsp001322	L-Glutaminyl-L-isoleucine	86416-45-7	88705.4	92555.7	89395.4	93404.7	71941.7	88062.1	0.470642	0.468091	0.518095	1.06806	0.0949982	insig
Lmhp007598	LysoPC 19:2(2n isomer)	-	154425	119678	104319	133441	140625	139640	0.466837	0.511721	0.558105	0.914711	-0.128612	insig
MWS1771	L-Tyrosine methyl ester	1080-06-4	26644.9	28129.3	19743.9	104911	111653	132431	1.14394	0.00467695	0.0172723	0.213523	-2.22754	down
Walp008255	2-aminodocoSane-1,5,7,21-tetraol	-	244262	227805	290989	324266	260082	227668	0.256278	0.66081	0.700234	0.939705	-0.0897194	insig
pme2816	4-Oxoretinol	62702-55-0	85847.8	81737.8	64332.3	112879	54307.7	107195	0.283289	0.535379	0.580513	0.84524	-0.242567	insig
pme0120	5-Aminopentanoate	660-88-8	30496.8	32581.7	39663	16575	28149.6	17526.6	0.948876	0.0477929	0.0727382	1.65043	0.722845	insig
Walp010787	2-aminotetracoSane-1,5,23-triol	-	596394	602499	603110	345859	343687	315749	1.1549	0.000839038	0.00838289	1.79251	0.841983	insig
PDP239506	Phosphatidylcholine lyso 18:1	-	185987	163554	141768	201997	176707	185850	0.735109	0.190611	0.233619	0.870258	-0.200485	insig
pmb0532	IMP	131-99-7	5.11881e+06	5.70462e+06	3.47436e+06	2.63972e+06	3.70128e+06	3.60703e+06	0.802354	0.149228	0.189112	1.43725	0.523308	insig
MWSHC2054	Adenine*	73-24-5	3.02777e+06	3.25515e+06	3.31213e+06	4.86246e+06	4.53581e+06	5.71575e+06	1.1043	0.0287724	0.0493808	0.634844	-0.655526	insig
PD0827472	Pyrazoloadenine*	2380-63-4	3.46437e+06	3.88347e+06	3.76991e+06	5.2289e+06	5.04551e+06	6.37606e+06	1.07784	0.0381237	0.0611181	0.667714	-0.582697	insig
pme1109	Guanine*	73-40-5	664880	652014	806555	2.63062e+06	3.00267e+06	2.73503e+06	1.15303	0.000680868	0.00748855	0.253748	-1.97853	down
pmp001281	LysoPC 18:1	-	183283	155154	140723	169670	153497	146222	0.109222	0.833811	0.859148	1.02082	0.0297225	insig
PDP175625	2-{4-amino-1H-imidazo[4,5-d]pyridazin-1-yl}-5-(hydroxymethyl)oxolane-3,4-diol	-	2.7923e+06	3.17366e+06	2.34205e+06	8.04745e+06	7.54646e+06	7.09314e+06	1.13905	0.00021841	0.00517085	0.3662	-1.44929	down
Zmsp001773	9-Arabinosyladenine*	-	2.945e+06	3.33352e+06	2.43827e+06	8.24415e+06	7.53014e+06	7.39851e+06	1.13741	0.000198805	0.00505597	0.376164	-1.41056	down
MWS2027	Barbiturate	67-52-7	1.09195e+06	1.37104e+06	1.27188e+06	2.82867e+06	2.8243e+06	3.19264e+06	1.14175	0.000653055	0.00748855	0.42223	-1.2439	down
MWSmce549	1-Monomyristin	589-68-4	68773.1	67746.2	76570	73194.9	66720.4	79209	0.251398	0.683069	0.719054	0.972459	-0.0402908	insig
MWSslk120	N-Acetyl-L-phenylalanine	2018-61-3	140777	120638	114343	670104	575944	668493	1.15508	0.00226241	0.0127946	0.196265	-2.34912	down
PDP153768	Oxanosine	80394-72-5	1.04421e+06	1.13813e+06	1.06519e+06	3.18212e+06	3.2685e+06	3.30175e+06	1.15856	1.9767e-06	0.000716781	0.332998	-1.58641	down
mws0289	LysoPE 18:1*	89576-29-4	2.48428e+06	2.51086e+06	2.26856e+06	3.8482e+06	3.59908e+06	3.8569e+06	1.14225	0.000311188	0.00566128	0.642568	-0.638079	insig
mws1346	L-2-Aminoadipate	1118-90-7	1.50233e+06	1.52151e+06	1.50413e+06	2.57603e+06	2.38677e+06	2.22357e+06	1.14029	0.0127141	0.0283974	0.630077	-0.666399	insig
WaXYp00973	2-[[3-Mercapto-2-(alpha-glutamylamino)-1-oxopropyl]amino]acetic acid	-	2.10851e+07	2.17739e+07	1.50527e+07	4.13205e+06	3.94632e+06	4.22497e+06	1.14702	0.0190319	0.0368455	4.70699	2.23481	up
MWS201480	Tyr-Ala	730-08-5	70913.7	58183.5	57031.4	232681	58142.2	170977	0.777007	0.213215	0.259053	0.40305	-1.31097	insig
pme2890	L-Homocystine	626-72-2	142901	76416.8	64716.3	94022.8	70828	101679	0.0286477	0.839395	0.864106	1.06568	0.0917677	insig
MWS0442	Maltotriose	1109-28-0	8.21234e+06	9.71439e+06	6.09502e+06	4.7307e+06	4.8687e+06	5.37686e+06	0.987632	0.0981626	0.132024	1.60399	0.681663	insig
mws3133	N-Acetyl-L-hydroxyproline	33996-33-7	261424	222797	188844	431839	356258	389909	1.08252	0.00516133	0.017764	0.57136	-0.807529	insig
pme3732	Cytidine	65-46-3	241194	256074	167849	1.9997e+06	1.4795e+06	1.59247e+06	1.14581	0.00971592	0.0240003	0.131144	-2.93078	down
pme0116	Carnosine	305-84-0	44188.4	68994.8	43122.7	54853.5	52852.6	54355.8	0.219164	0.841712	0.864899	0.964482	-0.0521733	insig
Lcsp000522	Prolylproline	20488-28-2	97576.1	120557	104220	119333	123969	125899	0.848759	0.140949	0.179434	0.873107	-0.195769	insig
Sasp000406	Kojibiose	2140-29-6	358144	380362	187335	204890	162063	120451	0.871868	0.125196	0.162146	1.89954	0.925648	insig
Hmqp000191	6F-alpha-D-Galactosylsucrose	470-57-5	61071.5	57277.9	65893.9	42117.8	37369.5	18719.2	0.931934	0.0445156	0.0687075	1.87608	0.907722	insig
Lmmp000647	Glucan	9041-22-9	133524	199347	208873	124508	126694	113410	0.919135	0.126326	0.163421	1.48581	0.57125	insig
Lmqp000427	N-Methyl-Trans-4-Hydroxy-L-Proline	4252-82-8	730301	853964	789618	468466	415436	370124	1.12544	0.00149747	0.0113256	1.89301	0.920681	insig
mws0582	S-Methyl GSH	2922-56-7	406522	508832	291368	339383	264281	325955	0.649234	0.276791	0.323985	1.29808	0.376383	insig
mws0250	L-Tyrosine*	60-18-4	1.89135e+07	2.08965e+07	1.91271e+07	3.05156e+07	3.12189e+07	4.50173e+07	1.05996	0.0751903	0.105967	0.552095	-0.857011	insig
MWS04559g	3-Hydroxy-L-phenylalanine*	587-33-7	1.82714e+07	1.99983e+07	1.66971e+07	2.9236e+07	3.07091e+07	4.00673e+07	1.08688	0.0391046	0.0622447	0.5496	-0.863547	insig
MWS1926	L-Leucine*	328-39-2	5.24865e+06	5.39109e+06	5.16851e+06	1.12861e+07	1.15629e+07	1.31355e+07	1.15257	0.00669867	0.0198302	0.439307	-1.1867	down
Lcsp001751	Val-Ile-Asp	-	58547.7	81032.1	88922.2	108533	109242	131844	0.974197	0.0286551	0.049255	0.653575	-0.613575	insig
Zmmp002946	(3-(carboxyamino)-2-methylpropanoyl)phenylalanine*	-	943856	951568	927632	1.14298e+06	1.19553e+06	1.1686e+06	1.14856	0.00115587	0.00979861	0.804952	-0.313025	insig
Safp023654	PAz-PC	117205-52-4	46083.3	26777.4	23063	37869.2	39077.2	51215.3	0.671014	0.279896	0.326525	0.748458	-0.418007	insig
mws1337	Pantothenate	79-83-4	1.68468e+07	1.58938e+07	1.51946e+07	2.15711e+07	2.11944e+07	2.18173e+07	1.13612	0.00330642	0.0142173	0.742229	-0.430064	insig
Waqkp07331	1-g-Linoleoyl-glycerol*	-	407332	367468	336128	389153	337647	311492	0.435183	0.475391	0.523429	1.06996	0.0975525	insig
Zmmp002661	(3-hydroxybutyl)-L-leucine	-	340024	338777	283626	343105	322846	302075	0.0604272	0.937289	0.94574	0.994216	-0.00836887	insig
Wccp002870	γ-Glu-Phe*	7432-24-8	1.00304e+06	956585	1.01276e+06	1.14448e+06	1.16571e+06	1.20656e+06	1.11946	0.00197436	0.0119422	0.845208	-0.242621	insig
pmd0136	LysoPC 18:0(2n isomer)	-	484065	388995	391475	404638	428728	399597	0.157292	0.773234	0.803388	1.02561	0.0364782	insig
Sasp010921	4-carbamoyl-2-(octadeca-9,12-dienamido)butanoic acid	-	25110	23255.7	22374.9	94294.8	81251.1	85933.4	1.15635	0.00256483	0.0131653	0.27054	-1.88609	down
MA10012327	Sphingosine	123-78-4	256342	220856	239934	440871	391147	386242	1.13207	0.00280193	0.0136704	0.588653	-0.764512	insig
Walp007190	2-AminoicoSane-1,5,7,19-tetraol	-	2.24745e+06	1.97393e+06	1.98161e+06	2.35889e+06	2.00515e+06	2.00319e+06	0.207701	0.7324	0.76594	0.974205	-0.0377028	insig
Lmrj001698	L-Seryl-L-Isoleucine	91086-51-0	193469	173929	197238	479220	506099	546731	1.1541	0.00143198	0.0109752	0.368549	-1.44007	down
MWS2673	5,6-DHET	213382-49-1	137592	134624	132283	128352	114637	122962	0.953302	0.0694831	0.0990467	1.10534	0.144484	insig
WaYp014501	MG(24:1(15Z)/0:0/0:0)	-	10284.4	10843.3	10335.8	11474.3	12183.7	11079.9	0.96438	0.056845	0.0834771	0.905738	-0.142834	insig
PD0176313	3'-Amino-3'-deoxyadenosine	26315-51-5	124058	166654	110509	110434	106844	119018	0.63026	0.328282	0.378319	1.19306	0.254671	insig
Lcfp000870	L-4-Acetylphenylalanine	122555-04-8	93425.5	140031	91457.2	106572	91126.8	97321.4	0.306285	0.599674	0.643988	1.10133	0.139245	insig
Lcsp003873	Leu-Ala-Ile	-	19734.5	22087.6	19229.6	111955	94574.7	109378	1.15641	0.00332794	0.0142173	0.193258	-2.3714	down
PDP060494	Phosphatidylcholine lyso 14	13699-45-1	2.42377e+07	2.08683e+07	1.98623e+07	1.00283e+07	8.91629e+06	8.18175e+06	1.13971	0.00494197	0.0175354	2.39503	1.26004	up
Sasp007401	2-Aminohexadecanoic acid	7769-79-1	47968.5	38337.2	43417.8	61672.4	49575.5	64199.2	0.959852	0.0563446	0.083038	0.739388	-0.435597	insig
pmb0865	LysoPC 18:3(2n isomer)	-	39871.4	42309.1	33840.6	227116	218187	216881	1.15636	2.75092e-06	0.000716781	0.17521	-2.51285	down
WaYp006462	2-Aminohexadecane-1,5,15-triol	-	128870	114150	125311	142321	147187	148752	1.06182	0.0209841	0.039332	0.84044	-0.250784	insig
Lcsp012679	linolenoyl ethanolamine	57086-93-8	170915	137512	135204	1.60121e+06	1.35108e+06	1.52827e+06	1.15701	0.00250583	0.0130888	0.0990125	-3.33625	down
Walp009429	2-AminodocoSane-1,5,21-triol	-	3.07777e+06	3.31464e+06	4.02694e+06	3.54088e+06	2.9235e+06	2.66172e+06	0.576192	0.327508	0.377816	1.14171	0.191193	insig
Walbp06501	C16 phytosphingosine	-	87870.4	78298.2	67983.1	58965	59748.2	57115	1.02405	0.0746995	0.105408	1.33171	0.413277	insig
Lmhp008513	2-α-Linolenoyl-glycerol-1,3-di-O-glucoside	-	7893.23	5595.47	6948.19	18238.4	11180.1	14966.7	1.05877	0.0482093	0.0730979	0.460445	-1.1189	down
pmb0862	LysoPC 12:0	20559-18-6	360174	295160	300101	217342	192489	173080	1.08817	0.0115926	0.0265821	1.63907	0.712881	insig
Lmhp009890	LysoPC 20:3	1199257-41-4	21045.6	24287.1	21222.9	83467.1	91567.7	104514	1.15306	0.00615391	0.0192216	0.238082	-2.07047	down
pmb0876	LysoPE 16:0	53862-35-4	1.58696e+07	1.43792e+07	1.35444e+07	2.33471e+07	2.12028e+07	2.05268e+07	1.10983	0.00336693	0.0142173	0.672946	-0.571436	insig
Waqkp05977	2-g-linolenoyl-glycerol	-	806005	689711	618810	1.63118e+06	1.42812e+06	1.5971e+06	1.13362	0.000576712	0.00739621	0.454112	-1.13888	down
pmp001270	LysoPC 16:1*	76790-27-7	4.80307e+06	4.01482e+06	3.77364e+06	5.69908e+06	5.46762e+06	4.65349e+06	0.891793	0.0724913	0.102941	0.795915	-0.329314	insig
Lmhp008885	LysoPE 15:0(2n isomer)*	-	207903	183593	193523	371937	398716	352219	1.14615	0.00127113	0.0100879	0.521001	-0.940641	insig
MWS2984	8-Azaguanine	134-58-7	438489	497192	550670	3.21374e+06	5.31709e+06	6.60661e+06	1.13902	0.0439827	0.0682616	0.0981904	-3.34827	down
mws0126	LysoPC 18:0	19420-57-6	3.03173e+06	2.08863e+06	2.2482e+06	2.92407e+06	3.09086e+06	2.86588e+06	0.756749	0.221861	0.268391	0.829716	-0.26931	insig
Zmmp003718	3-(((hexahydro-1H-pyrrolizin-1-yl)methoxy)carbonyl)-3-hydroxy-2,4-dimethylpentanoic acid	-	1.56875e+06	1.46205e+06	1.13342e+06	710606	871230	999015	1.00244	0.0352357	0.0575602	1.61351	0.690199	insig
Wcdp010162	1-Monolinolenoyl-Rac-Glycerol*	18465-99-1	122232	92707.6	76800.7	1.09259e+06	886865	1.14208e+06	1.15075	0.00566064	0.0183602	0.0934603	-3.4195	down
Lmhp010908	LysoPC 19:1	-	58600.5	54907.6	52294.8	79085.7	75972.6	73326.3	1.12597	0.00112447	0.00960524	0.725981	-0.461996	insig
Zbqp001888	6-ethyl-2,3,8-trihydroxy-5-oxooctyl 2-amino-3-(4H-imidazol-4-yl)propanoate	-	28703	14364.5	8360.96	625695	580903	770244	1.13891	0.00731736	0.0206771	0.0260154	-5.26449	down
pme3350	8-Hydroxy-2-deoxyguanosine	88847-89-6	655837	593433	452894	325140	467052	623202	0.497412	0.419539	0.469575	1.20261	0.266167	insig
Wahlp08069	LysoPC 17:2(2n isomer)*	-	689333	601883	533413	678046	679210	566229	0.31486	0.605169	0.649266	0.948606	-0.0761189	insig
WaYp007695	2-Aminooctadecane-1,16,18,18-tetraol	-	54506.4	43445.4	45828.3	28503.8	29867.9	33297.2	1.08719	0.0223328	0.0411703	1.56847	0.649359	insig
pme1474	5'-Methylthioadenosine	2457-80-9	7.36526e+06	6.62265e+06	6.65461e+06	3.49938e+07	3.3179e+07	3.14713e+07	1.15827	0.000884578	0.00842449	0.207162	-2.27117	down
Lmhp010515	LysoPC 17:0(2n isomer)*	-	245381	205029	192181	262363	236615	210001	0.526554	0.372169	0.420664	0.90636	-0.141844	insig
PDP054513	(2-{[(2s)-2-hydroxy-3-[(2-methoxyhexadec-4-en-1-yl)oxy]propyl phosphonato]oxy}ethyl)trimethylazanium	-	235564	199941	187123	233438	231487	197501	0.394597	0.516894	0.562103	0.939923	-0.089386	insig
Zbqp001884	Gly-Ala-Phe	17922-87-1	200817	207538	236515	88712.5	65272.8	88382	1.12936	0.000935918	0.00865531	2.66071	1.41181	up
Lmjp002931	Fusaric acid	536-69-6	61573	39304.8	37429.5	276864	207314	260032	1.1355	0.00538484	0.0178802	0.185844	-2.42783	down
Sasp002507	(2S,3S)-3-Methylphenylalanine*	25488-25-9	33911.7	29848.8	28998.9	250820	190899	216917	1.15545	0.00798027	0.0214742	0.140836	-2.82792	down
Safp021800	LPC(18:1/0:0)	3542-29-8	175514	153961	130114	197002	196331	190088	0.944139	0.0839483	0.11585	0.787749	-0.344191	insig
Walp004752	2-Aminododecane-1,4-diol	-	287842	269644	261521	424367	336081	268659	0.714105	0.258681	0.307427	0.795843	-0.329444	insig
Lmhp010190	LysoPC 18:1(2n isomer)	-	187992	166726	154544	203818	194337	203160	0.951546	0.0770427	0.108034	0.846913	-0.239714	insig
Lmhp008833	LysoPC 16:1(2n isomer)*	-	857129	789942	653055	2.6985e+06	2.44854e+06	2.36217e+06	1.14677	0.000422914	0.00685856	0.306307	-1.70695	down
pme0021	L-Phenylalanine	63-91-2	4.07425e+06	4.17569e+06	3.54579e+06	8.02721e+06	8.39051e+06	8.68653e+06	1.14739	8.41433e-05	0.00376625	0.469869	-1.08967	down
Sadp003460	2,5-Dihydrophenylalanine	-	276580	200708	188669	440037	448263	431496	1.09815	0.0134766	0.0294655	0.504591	-0.986812	insig
MWS201483	Phe-Hyp	90965-82-5	22963.8	19165.7	22877.9	35995.1	19945.3	33871.8	0.699836	0.23835	0.286481	0.723815	-0.466308	insig
Lmhp001732	L-Prolyl-L-Phenylalanine	13589-02-1	134556	154771	137884	61003.2	92437.6	77088.9	1.07682	0.00579956	0.0184714	1.85317	0.889996	insig
mws1587	L-Norleucine*	327-57-1	4.92085e+06	5.03163e+06	4.71633e+06	1.08792e+07	1.09755e+07	1.27188e+07	1.15146	0.00695335	0.0201822	0.42428	-1.23691	down
MWS4296	Glycyl-phenylalanine	3321-03-7	534493	607826	557363	916942	928083	1.01513e+06	1.13968	0.000900174	0.00846466	0.594262	-0.750829	insig
Walp008102	2-Aminooctadecane-1,4-diol	-	379673	374141	429983	446152	323439	367873	0.251376	0.725962	0.759988	1.04073	0.0576002	insig
Lcsp002225	L-Glutaminyl-L-tryptophan	66851-83-0	217061	171959	190704	78271.4	119636	91654.4	1.07814	0.00573601	0.0184593	2.00207	1.0015	up
Wcdp009119	Octadeca-9,12,15-trienoic acid*	28290-79-1	1.3646e+06	1.24105e+06	1.07478e+06	1.9207e+06	1.6787e+06	1.80958e+06	1.07349	0.00677829	0.0199603	0.680431	-0.555478	insig
Safp022031	Gorlic acid*	-	1.60672e+06	1.46772e+06	1.37854e+06	2.24716e+06	1.92231e+06	2.04091e+06	1.08415	0.00960998	0.0237911	0.717024	-0.479907	insig
PD0633543	Leu-Thr*	-	84277.4	94532.7	108610	162284	158451	190976	1.10523	0.00565365	0.0183602	0.561685	-0.832167	insig
Walp013004	Glycidyl Linoleate	24305-63-3	15996.2	6751.39	10114.7	18896.6	17981.2	18760.7	0.887116	0.105139	0.139894	0.59064	-0.759649	insig
Lmhp008337	LysoPE 14:0(2n isomer)*	-	556896	504814	505050	324698	303489	301548	1.14651	0.0023606	0.0128228	1.68517	0.752894	insig
pmd0147	LysoPC 20:2	-	721505	665218	635861	880004	816368	766373	1.01399	0.0266832	0.0469731	0.821273	-0.284067	insig
ML10195036	3-Dehydrosphinganine	16105-69-4	258576	217319	246901	466958	427005	388968	1.12385	0.00482343	0.017411	0.563394	-0.827783	insig
Sasp007379	6Z,8E,10E,12Z-Octadecatetraenoic acid	145178-65-0	17802.8	11253.4	14192.9	54466.1	44110	45435.9	1.12841	0.00224849	0.0127946	0.300316	-1.73545	down
pme3827	3,4-Dihydroxy-L-phenylalanine	59-92-7	379656	455308	428438	325853	262310	230041	1.03127	0.0160111	0.0331204	1.54412	0.626781	insig
Sadp001224	4-Amino-6-hydroxypyrazolo[3,4-d]pyrimidine*	-	2.63725e+07	2.57261e+07	2.39534e+07	5.92761e+07	5.31039e+07	5.78636e+07	1.15359	0.00123464	0.0100113	0.446724	-1.16254	down
WaYp007548	2-Aminotetradecan-1-ol*	-	19081.9	18292.9	10620.6	19343.6	17931.5	15126.9	0.314306	0.656941	0.698078	0.915908	-0.126726	insig
pmb0889	Punicic acid	544-72-9	1.12346e+06	1.01448e+06	1.01615e+06	1.5903e+06	1.38962e+06	1.52819e+06	1.1146	0.00548016	0.0181429	0.699648	-0.515299	insig
Walp007095	2-Amino-7-methyltridecan-1-ol*	-	16470.5	15677.1	12857.9	18319.2	14245.7	14310.8	0.197565	0.738497	0.770875	0.960104	-0.0587378	insig
Walp007137	2-AminoicoSane-1,6,18,19,20-pentaol	-	28264.2	25791.4	27269.4	17315.7	20909.5	22878.5	0.997275	0.0375155	0.0603159	1.33093	0.412438	insig
Zbqp002380	Tyr-Leu	17355-10-1	332517	290142	288806	995561	900235	1.1312e+06	1.15069	0.00686496	0.0200571	0.301112	-1.73163	down
pmb2319	LysoPC 15:0*	108273-89-8	8.06025e+06	6.76683e+06	6.52771e+06	9.67266e+06	9.53351e+06	8.71681e+06	1.02161	0.0243672	0.0437671	0.764775	-0.386893	insig
Lcfp121216	Tyrosyl-tryptophan	-	135273	127283	85916	114018	90683.4	80811.2	0.559183	0.322925	0.373685	1.22051	0.287489	insig
Lmhp009384	1-Linoleoylglycerol-2,3-di-O-glucoside*	-	70851.9	65847.1	47836.8	30407.4	28414.7	32393.3	1.09045	0.0437147	0.0680155	2.02308	1.01655	up
MWS201384	Arg-Gly	108347-93-9	291010	268065	276734	213386	208137	247173	1.02606	0.0264513	0.0467295	1.24991	0.321822	insig
Zmdp002216	γ-Glu-Leu	2566-39-4	408105	467940	408892	417040	365394	478482	0.143501	0.84636	0.868082	1.01905	0.027227	insig
Sadp001677	3-O-Methyl-a-methyldopa*	-	213637	211010	161620	247682	232379	200016	0.652655	0.230408	0.277531	0.86206	-0.214141	insig
Lmcp002302	N6-(2-Hydroxyethyl)adenosine*	4338-48-1	790944	730363	658856	4.13736e+06	4.00025e+06	3.86571e+06	1.15758	5.49858e-05	0.00281803	0.18163	-2.46093	down
pme3967	2-(Dimethylamino)guanosine*	2140-67-2	809402	777691	773992	4.3802e+06	4.16903e+06	4.38404e+06	1.16005	0.000301543	0.00562378	0.182559	-2.45356	down
Wasdp02253	L-Alanyl-L-tryptophan	16305-75-2	85304.9	138064	106954	139739	172472	149679	0.872474	0.0844806	0.11632	0.715153	-0.483676	insig
Sadp017843	Obscuraminol A	-	14527.6	14954	14752.1	64884.8	51388.8	63729.3	1.15416	0.00894232	0.0230563	0.245739	-2.0248	down
WaYp007721	2-Aminohexadecane-1,16,16-triol	-	76981.9	74270.1	56141.5	46624.9	53357.1	37561	0.957046	0.0497058	0.0746587	1.50784	0.592488	insig
pmb0881	LysoPE 18:2	-	428675	363209	393300	567513	600045	526271	1.0978	0.0042038	0.0163592	0.699707	-0.515177	insig
Zbqp003948	2-amino-3-(4-aminophenyl)-2-isobutylsuccinic acid	-	23729.3	23921.8	21691	19359.7	16297.5	19870	0.984871	0.032926	0.0547462	1.24879	0.320536	insig
pme3968	7-Methylguanine	578-76-7	22112.5	20588.1	15819.1	132873	144619	103708	1.14611	0.0110806	0.0259097	0.153515	-2.70355	down
Lskp211280	Prolylhydroxyproline	18684-24-7	149904	168554	147420	203943	174430	202306	0.994588	0.0360668	0.0584909	0.802299	-0.317789	insig
PD0916372	N5-((R)-1-Carboxy-3-(methylthio)propyl)-L-glutamine	-	29661	26120.8	32233.1	831874	826161	902845	1.15969	0.000847378	0.0083913	0.034369	-4.86275	down
PDP240455	N6-Succinyladenosine	-	61900.9	51698.3	29838.3	2.00316e+06	2.06236e+06	2.47988e+06	1.15198	0.00477037	0.0173156	0.0219142	-5.51199	down
Lmhp008763	LysoPE 16:1(2n isomer)*	-	165831	72632.1	88444.9	452294	438949	524959	1.10176	0.000781917	0.00795423	0.230834	-2.11507	down
MWS201442	Phe-Thr	51352-44-4	76383.3	67755.4	59379.7	339426	305592	411472	1.14987	0.010411	0.0248495	0.192636	-2.37605	down
Wasyqp6350	Dehydrophytosphingosine*	-	203878	203790	214645	189798	182308	159929	0.958678	0.0629263	0.0910926	1.16968	0.22612	insig
Wcjp001256	9-Alpha-Ribofuranosyladenine*	-	2.72289e+06	3.00404e+06	2.38665e+06	7.79078e+06	7.21698e+06	6.87212e+06	1.14611	0.000326909	0.00571581	0.370824	-1.43119	down
pme0230	Adenosine*	58-61-7	2.73956e+06	3.27022e+06	2.26995e+06	7.38163e+06	6.92749e+06	6.41607e+06	1.12579	0.000498663	0.00734216	0.399501	-1.32373	down
Zmmp001941	Hydroxythreonine xyloside	-	3.02817e+06	3.18361e+06	2.2923e+06	7.9617e+06	7.13588e+06	7.0526e+06	1.1307	0.000345454	0.00594713	0.383928	-1.38109	down
PDP054889	(2r,3s,4r,5r)-2-(hydroxymethyl)-5-{4-hydroxypyrrolo[2,3-d]pyrimidin-7-yl}oxolane-3,4-diol	-	1.95543e+06	2.10427e+06	1.69079e+06	5.6586e+06	5.1918e+06	4.95525e+06	1.14695	0.000535029	0.00739621	0.363825	-1.45868	down
Zmjp000966	Vidarabine	5536-17-4	2.81207e+06	3.17323e+06	2.42933e+06	8.1131e+06	7.62619e+06	7.18458e+06	1.14313	0.000197459	0.00505597	0.367069	-1.44588	down
pme0008	L-Citrulline	372-75-8	527115	562921	631569	531041	524136	549356	0.608108	0.330101	0.380023	1.07296	0.101601	insig
MWSmce356	L-Canavanine sulfate	2219-31-0	179663	130075	115848	95111.8	51382.5	59894.2	0.988907	0.0421649	0.0664542	2.06206	1.04409	insig
MWS201381	Ser-Trp	94421-70-2	1.56216e+06	1.88755e+06	1.10388e+06	369704	378737	354157	1.13291	0.0367832	0.0594724	4.12987	2.0461	up
MWS5164	N,N'-Dimethylarginine;SDMA*	30344-00-4	8.27931e+06	1.06011e+07	5.299e+06	3.59905e+06	3.16266e+06	3.0702e+06	1.04693	0.0877467	0.120035	2.45927	1.29823	up
NK10251888	NG,NG-Dimethyl-L-arginine*	30315-93-6	8.09347e+06	1.07963e+07	5.07601e+06	3.42033e+06	3.14526e+06	2.80444e+06	1.03758	0.0968953	0.130476	2.55771	1.35485	up
MWSmce613	CDP-choline	987-78-0	9.58873e+06	9.10019e+06	6.75171e+06	406414	421338	285156	1.15456	0.0113125	0.0263175	22.8596	4.51473	up
pmb0374	2-Aminopurine	452-06-2	2.03788e+07	2.17681e+07	1.72296e+07	4.30371e+07	3.68637e+07	3.66627e+07	1.12254	0.00289965	0.0136879	0.509392	-0.973152	insig
Wayp001024	N-(1-Deoxy-1-fructosyl)Valine	-	148489	99894.4	78108.1	121875	134030	143151	0.60145	0.365921	0.414019	0.81816	-0.289545	insig
MWS201465	Glu-Phe	20556-22-3	122292	132697	144155	331725	324985	433678	1.1369	0.0198051	0.0378226	0.366057	-1.44986	down
mws1641	2,4-Dihydroxypteridine	487-21-8	67517.5	69651.4	40559.3	74222.9	70372.2	101420	0.731938	0.167972	0.208151	0.722427	-0.469077	insig
Zmdp000972	S-Methyl-L-cysteine	1187-84-4	7.73252e+06	8.68132e+06	6.91904e+06	9.28634e+06	1.34385e+07	1.65928e+07	0.936916	0.121082	0.157455	0.593445	-0.752813	insig
MWS04528	L-Homocysteinesulfinic acid	2686-70-6	78743	65776.6	64490.9	71971.8	60152.8	53098.1	0.577731	0.331277	0.380986	1.12843	0.174315	insig
pme0264	Thymidine*	50-89-5	195617	220956	194671	98929.6	115930	77096.6	1.10268	0.0021672	0.0125182	2.09361	1.06599	up
mws1550	S-Allyl-L-cysteine	21593-77-1	837023	652427	731032	556059	500384	516645	1.05186	0.0460727	0.0705272	1.41154	0.497273	insig
pma3101	Nicotinate D-ribonucleoside	17720-18-2	6.02537e+06	5.85499e+06	4.88425e+06	5.18549e+06	4.18906e+06	4.13532e+06	0.860927	0.0926236	0.125631	1.24092	0.311406	insig
pmb0962	L-Lysine-Butanoic Acid	80407-71-2	1.11645e+07	1.19249e+07	9.35117e+06	1.58753e+07	1.53906e+07	1.50326e+07	1.07064	0.0185346	0.0362591	0.700684	-0.513164	insig
Lcsp000435	Glu-Ser	5875-38-7	5.8793e+06	5.84696e+06	4.90624e+06	8.52572e+06	8.19366e+06	7.45902e+06	1.08264	0.00496759	0.0175354	0.687908	-0.539713	insig
PDP225956	5-Methyl-3-deoxyuridine*	-	148340	177371	166223	104643	71891.7	73353.6	1.08322	0.00478152	0.0173156	1.96862	0.977184	insig
MWS04555g	D-Allo-Isoleucine*	1509-34-8	2.16216e+06	2.31545e+06	1.89843e+06	1.0463e+07	1.1062e+07	4.5938e+06	1.0625	0.0853381	0.11717	0.244117	-2.03436	down
Sadp001874	Methylthioadenosine sulfoxide	3387-65-3	2.72957e+06	2.61581e+06	2.67939e+06	1.75942e+06	1.73253e+06	2.12187e+06	1.08722	0.0182134	0.0360339	1.42946	0.515474	insig
pme1173	Allopurinol	315-30-0	984775	903026	924796	6.0643e+06	5.74291e+06	6.0772e+06	1.15981	0.000266817	0.00542851	0.157265	-2.66873	down
MWS201419	Lys-Gly	7563-03-3	5.91341e+06	5.24941e+06	5.04061e+06	9.0092e+06	8.78494e+06	9.35562e+06	1.13859	0.000749779	0.00776855	0.596817	-0.74464	insig
Lmhp001670	L-Valyl-L-Leucine	3989-97-7	250063	235995	299979	838754	820442	950546	1.14979	0.00110749	0.00958521	0.301193	-1.73124	down
pme0295	4-Acetamidobutanoate	3025-96-5	153422	133058	148184	258051	220757	257912	1.12602	0.00588938	0.018564	0.589999	-0.761217	insig
mws0133	Nicotinamide	98-92-0	113222	98334.8	111539	1.26307e+06	1.09345e+06	1.23604e+06	1.1591	0.00217026	0.0125182	0.0899351	-3.47497	down
pme2596	4-Pyridoxate	82-82-6	472683	580574	464892	409183	320886	406506	0.933247	0.0581757	0.0850853	1.33572	0.417621	insig
MWS201478	Phe-Ser	16053-39-7	138443	119261	127837	267324	237638	304803	1.13315	0.0131011	0.0290729	0.476114	-1.07062	down
pme2776	Deoxyinosine	890-38-0	1.45747e+06	1.65469e+06	1.61622e+06	939562	961618	939752	1.14687	0.00833839	0.0220286	1.66437	0.73498	insig
mws1715	Cordycepin*	73-03-0	1.22842e+07	1.36236e+07	1.35504e+07	8.81868e+06	7.87607e+06	7.46724e+06	1.12827	0.00102238	0.00915232	1.63307	0.707586	insig
pme3961	Deoxyadenosine*	958-09-8	1.89138e+07	2.03751e+07	2.12225e+07	1.39872e+07	1.20603e+07	1.12184e+07	1.11167	0.00215171	0.0125182	1.62378	0.699354	insig
PDP123557	(2R,3R,4S)-2-(6-aminopurin-9-yl)-4-(hydroxymethyl)oxolan-3-ol*	19200-56-7	1.65584e+07	1.71047e+07	1.85406e+07	1.15364e+07	7.07855e+06	1.00936e+07	1.04182	0.0148567	0.0317253	1.8184	0.86267	insig
MWSmce116	5'-Deoxyadenosine*	4754-39-6	1.62599e+07	1.79184e+07	1.84422e+07	1.12336e+07	1.02633e+07	1.00012e+07	1.13737	0.00208368	0.0124023	1.67059	0.74036	insig
pme3337	Succinyladenosine	4542-23-8	43820.3	39873.4	48512.4	2.32056e+06	2.19174e+06	2.76362e+06	1.15951	0.00524104	0.0177991	0.0181704	-5.78227	down
pme3184	dAMP	653-63-4	483318	524973	391384	1.17731e+06	1.3284e+06	632374	0.972464	0.106644	0.141727	0.446029	-1.16479	insig
pme2617	L-Methionine S-oxide	3226-65-1	238677	228746	221493	384664	374437	419143	1.14802	0.00310448	0.0138957	0.584697	-0.774238	insig
pme3017	2-Amino-2-methylpropanoate	62-57-7	1.67808e+07	1.79084e+07	1.40705e+07	1.38336e+07	1.29632e+07	1.29576e+07	0.929374	0.110942	0.146396	1.22652	0.294574	insig
pme3033	N,N-Dimethylglycine*	1118-68-9	1.73332e+07	1.73066e+07	1.48008e+07	1.40523e+07	1.31265e+07	1.24615e+07	1.00911	0.0399826	0.0631929	1.24723	0.318731	insig
MWS00204g	N-Ethylglycine*	627-01-0	1.73945e+07	1.74744e+07	1.41147e+07	1.37233e+07	1.28819e+07	1.24544e+07	0.960837	0.0836629	0.115722	1.25407	0.326619	insig
pma1303	LysoPC 16:2*	-	277670	273849	237989	469400	434127	410940	1.12588	0.00163963	0.0113256	0.60063	-0.735452	insig
pmc0066	2'-Deoxyinosine 5'-phosphate	3393-18-8	3.41768e+06	3.92149e+06	3.11752e+06	9.68223e+06	9.48481e+06	8.20724e+06	1.14156	0.00175017	0.0117272	0.381989	-1.3884	down
Lmbp000123	Homomethionine	25148-30-5	1.73714e+06	2.50389e+06	8.15829e+06	1.90879e+06	1.44788e+06	1.13763e+06	0.735995	0.322448	0.373519	2.7589	1.46409	insig
MWSmce585	Methyl 3-aminopropanoate	4138-35-6	1.13857e+07	1.18607e+07	9.75664e+06	9.17795e+06	8.61542e+06	7.81207e+06	0.998214	0.0394199	0.0626575	1.28891	0.36615	insig
Zmjp000182	N(omega)-Methyl-L-arginine*	17035-90-4	5.98592e+06	7.52816e+06	4.05807e+06	3.57641e+06	3.50925e+06	3.24183e+06	0.940855	0.136516	0.174385	1.70149	0.766801	insig
PDP062869	Tilarginine Acetate	-	6.14153e+06	7.35316e+06	4.16071e+06	3.45164e+06	3.6063e+06	3.16668e+06	0.971147	0.114243	0.150044	1.72675	0.788063	insig
Zbqp000676	3-(triazan-2-yl)propyl L-prolinate	-	1.40681e+06	2.07198e+06	917919	608111	502267	374905	1.03184	0.095692	0.129167	2.96018	1.56568	up
PD0452605	5-methyl-3'-deoxyuridine*	7084-29-9	193605	212818	160981	111873	67903.2	83668.5	1.06764	0.00746497	0.0207793	2.15378	1.10687	up
Rfn01527	2'-Deoxy-3-methyluridine*	24514-32-7	211212	189068	187558	126306	79317.9	87278.2	1.07267	0.00905034	0.0231218	2.00694	1.005	up
mws0001	L-Asparagine	70-47-3	6.1619e+07	6.22135e+07	5.87294e+07	5.05018e+06	4.87242e+06	4.04157e+06	1.15884	0.000136874	0.00452786	13.0736	3.70858	up
pmb0789	5'-O-beta-D-Glucosylpyridoxine	-	2.17687e+06	2.16241e+06	1.79818e+06	2.46108e+06	2.9753e+06	3.50756e+06	0.973325	0.0743504	0.105048	0.686214	-0.543269	insig
mws0255	Cytosine	71-30-7	120121	129309	138060	671756	712189	778461	1.15785	0.00220022	0.0126259	0.179194	-2.48041	down
MWS4525	6-O-methylguanine	20535-83-5	90073.1	145446	131826	197455	281353	303322	1.0291	0.031899	0.0536767	0.469673	-1.09027	down
Lcfp013143	N(6)-OH-Me-Adenosine*	-	242279	252417	135166	639229	634000	675192	1.09467	0.00362826	0.0149485	0.323268	-1.6292	down
PDP056646	adenosine phosphosulfate	-	1.92627e+06	2.12823e+06	1.40431e+06	1.53245e+07	1.25793e+07	1.35571e+07	1.14936	0.0027028	0.0135308	0.131662	-2.92509	down
pmb0790	Pyridoxine-5'-O-diglucoside	-	371848	320074	215806	334963	293025	270517	0.033242	0.954946	0.961823	1.01027	0.0147364	insig
PDP268169	3-[3,4-dihydroxy-5-(hydroxymethyl)oxolan-2-yl]-2-oxo-1H-imidazole-5-carbaldehyde	-	440932	438734	485935	1.53925e+06	2.17994e+06	2.11115e+06	1.14562	0.0176551	0.0352806	0.234223	-2.09404	down
MWS04447	Homoproline	535-75-1	419033	440614	370569	682444	582523	732220	1.09501	0.0153197	0.0321628	0.615975	-0.699057	insig
Rfn001798	H-Pro-Ile-OH	51926-51-3	3.17006e+07	3.70924e+07	2.8677e+07	4.97117e+07	4.58387e+07	4.86188e+07	1.0769	0.0122797	0.0276478	0.67608	-0.564733	insig
MWSmce598	Maltopentaose	34620-76-3	44578.2	51092	23002.5	54620.4	37248.3	36997.1	0.242133	0.760043	0.791888	0.920902	-0.11888	insig
mws0193	L-Homocitrulline	1190-49-4	329783	242663	263025	464913	440518	372945	1.02622	0.0179299	0.0357639	0.65354	-0.613652	insig
PD0203720	4-Ethyl-L-glutamic acid	20913-68-2	1.02554e+06	853582	820916	593286	448096	610867	1.04175	0.0141315	0.0305273	1.63416	0.70855	insig
pmb0786	D-Glucosamine	3416-24-8	96607.7	86906.7	93830.2	109389	90949.2	86888.8	0.229657	0.693537	0.728702	0.965593	-0.050513	insig
Zkep00434	Turanose	547-25-1	8.47772e+06	1.03445e+07	6.94039e+06	6.00026e+06	7.57531e+06	6.95045e+06	0.73899	0.211679	0.257466	1.25512	0.327822	insig
Sasp013729	MG(18:0/0:0/0:0)	22610-61-3	41377.8	41071.8	41350.1	43839.4	43157.1	43064.2	1.1268	0.00666896	0.0197946	0.951861	-0.0711769	insig
Sadp001754	Adenosine 5'-(O-methylphosphate)	4229-50-9	578223	662749	533656	1.66042e+06	1.85742e+06	1.91364e+06	1.14901	0.000866997	0.00842449	0.32673	-1.61383	down
Lcsp003132	Ala-Ile-Leu	-	23693.6	6175.02	22365.7	83583	49658.6	80350.6	0.994502	0.0214294	0.0397012	0.244551	-2.03179	insig
mws0258	L-Isoleucine*	73-32-5	5.02948e+06	4.83991e+06	4.82196e+06	1.09791e+07	1.15112e+07	1.26934e+07	1.15461	0.00485703	0.017476	0.417562	-1.25994	down
Lmhp001430	Cyclo(Pro-Glu)	-	125185	143206	119126	621153	572193	585398	1.15636	0.000115499	0.00452786	0.21786	-2.19853	down
Zmdp000292	Arginine methyl ester*	-	5.90352e+06	7.02227e+06	3.76185e+06	2.78158e+06	2.61965e+06	2.02248e+06	1.02653	0.0766666	0.107695	2.24789	1.16857	up
pme3388	Homoarginine	156-86-5	1.53625e+06	2.02176e+06	1.06674e+06	807518	708729	628374	1.02509	0.0907905	0.123594	2.15644	1.10865	up
pme1383	Pyridoxine	65-23-6	1.02483e+06	1.23151e+06	864100	2.44324e+06	2.36987e+06	3.26945e+06	1.10989	0.0191312	0.0369279	0.386071	-1.37306	down
pma0134	D-Threose	95-43-2	36624.5	30153	39667.2	587966	596635	883712	1.15464	0.0212984	0.0396389	0.0514645	-4.28028	down
pmb0034	Glutamyl-glutamic acid	3929-61-1	182191	205092	243459	1.28358e+06	1.01252e+06	841639	1.1407	0.0212023	0.0396389	0.201018	-2.3146	down
pmb0981	AMP	61-19-8	684675	666598	459524	489656	420682	527019	0.701632	0.220848	0.267455	1.25981	0.333206	insig
pme0490	Nicotinate	59-67-6	1.64877e+06	1.56008e+06	1.50992e+06	6.92241e+06	5.67202e+06	6.30584e+06	1.15581	0.00531275	0.0178802	0.249667	-2.00192	down
mws0567	4-Guanidinobutanoate	463-00-3	1.37803e+07	1.39093e+07	1.12673e+07	2.28509e+07	2.07616e+07	2.10768e+07	1.11241	0.0018142	0.0118029	0.602214	-0.731653	insig
mws0847	1-Methyladenine	5142-22-3	254610	188248	184358	260823	179533	276684	0.410572	0.475119	0.523429	0.874728	-0.193094	insig
PDP235990	(S)-2,3,4,5-tetrahydropyridine-2-carboxylic acid	-	399746	449305	382491	409243	415770	384899	0.178779	0.766979	0.797629	1.01788	0.0255637	insig
Waptp00696	1,5-Anhydro-D-fructose	75414-43-6	284516	234685	232318	230934	175463	173957	0.875943	0.0879357	0.120147	1.29493	0.372875	insig
Hmsp000364	L-Cyclopentylglycine	2521-84-8	440246	430137	400906	648112	651205	530005	1.07205	0.034365	0.0563848	0.69495	-0.525018	insig
Wayp001104	N-(1-Deoxy-1-fructosyl)Tyrosine	-	143607	90373.4	140234	233595	224412	249757	1.05392	0.0125832	0.0281612	0.528727	-0.919405	insig
pma0461	14,15-Dehydrocrepenynic acid	4154-44-3	563845	472419	451111	2.39411e+06	2.18245e+06	2.34931e+06	1.15524	0.000123855	0.00452786	0.214757	-2.21923	down
MWS201445	Val-Pro	20488-27-1	441873	364727	438026	916856	855966	1.00148e+06	1.14093	0.00131673	0.0103762	0.448627	-1.15641	down
Zkep1083	Alloxanthine	2465-59-0	838510	787427	748782	6.05379e+06	8.45427e+06	1.09605e+07	1.14789	0.0321969	0.053991	0.0932412	-3.42289	down
Lcsp001468	Glu-Ile-Glu	-	40440.7	76058.5	61976.8	126241	157827	205647	1.05521	0.0304393	0.0517594	0.364449	-1.45621	down
pmb1574	9,12-Octadecadien-6-Ynoic Acid	61481-29-6	502909	410552	407500	2.18104e+06	2.00115e+06	927190	1.06243	0.0832069	0.115233	0.258537	-1.95156	down
pmc0281	Ribosyladenosine	-	2.13442e+06	1.84268e+06	1.7882e+06	2.46676e+06	2.3532e+06	2.64688e+06	1.04138	0.0160394	0.0331204	0.77212	-0.373102	insig
mws0629	L-Aspartyl-L-Phenylalanine	13433-09-5	212570	237931	201146	218462	463935	310980	0.744979	0.25088	0.29961	0.655992	-0.60825	insig
MWS04412	N(6),N(6)-Dimethyl-L-lysine	2259-86-1	484397	534924	359097	121980	125309	136606	1.13922	0.0232978	0.0424597	3.59062	1.84423	up
pme2735	S-Adenosyl-L-methionine	29908-03-0	304682	296444	277466	3.13827e+06	3.59868e+06	2.54699e+06	1.15517	0.0115538	0.0265796	0.0946356	-3.40147	down
MWS201433	Ala-Ser	3303-41-1	10124.4	20082.1	5053.12	19801.3	14329.2	22230.1	0.675704	0.252689	0.301449	0.625608	-0.676669	insig
pme1976	Pyrimidine	289-95-2	49163	40007.9	43688.1	50692.7	43656.2	59831.3	0.646445	0.274163	0.321581	0.861713	-0.214721	insig
Hmqp005455	15(R)-Hydroxylinoleic Acid*	177931-23-6	13654.2	17021.6	13815.9	25655.5	23847.5	26024.6	1.11448	0.00275286	0.0136643	0.589078	-0.763469	insig
Lmhp010334	2-Linoleoylglycerol-1-O-glucoside*	-	13743.2	13004.9	10770.8	15179.3	10827.4	12694.5	0.127059	0.812544	0.84033	0.96945	-0.0447621	insig
PDP097861	8-hydroxy-3,7-dimethyl-6-{[3,4,5-trihydroxy-6-(hydroxymethyl)oxan-2-yl]oxy}-1H-isochromen-1-one	-	1.45025e+06	1.66865e+06	1.44544e+06	1.05903e+07	8.68865e+06	9.82558e+06	1.15653	0.00399166	0.0157833	0.156825	-2.67277	down
Walp004906	2-Aminotetradecane-1,11,13-triol	-	35068.2	33363.8	34982.7	92290.4	74344.2	60716	1.10603	0.0451906	0.0696533	0.454869	-1.13648	down
Lcsp003035	H-Leu-Trp-OH	5156-22-9	22813.4	9987.73	15039	28812.1	19453.7	24919.5	0.7731	0.147747	0.187448	0.653685	-0.613333	insig
Lcsp001100	Val-Val-Asp	-	29796.9	42625.3	27208.6	73497.6	61630.9	90868.2	1.06607	0.0206398	0.038892	0.44085	-1.18164	down
mws0939	1,3,7-Trimethyluric acid	5415-44-1	70245.2	65928.8	39171.3	46006.2	38230.4	46155.6	0.658352	0.259727	0.308202	1.34475	0.42734	insig
pme0152	5,6-Dihydrothymine	696-04-8	103101	106421	80778.5	76544.7	100903	108917	0.0754343	0.922455	0.933298	1.01374	0.0196919	insig
Lcsp001308	Asn-Ile-Asp	-	26693	18532.8	49629.4	107757	119472	144902	1.07372	0.00329431	0.0142173	0.254897	-1.97201	down
PD0129328	Phenylalanylglycine	4294-26-2	32108.7	45264.4	29489.5	36356.5	44432.9	43304.3	0.563189	0.372741	0.420885	0.861143	-0.215675	insig
Lcsp002690	Ile-Gly-Val	-	42193	37408.8	52747.3	73267	104693	99856.5	1.07575	0.023275	0.0424597	0.47639	-1.06978	down
Lmhp009497	LysoPE 20:4*	-	8804.15	10849.4	7720.72	11814.7	8672.24	13591.7	0.62643	0.27175	0.319756	0.803269	-0.316046	insig
Lcsp002417	Ser-Val-Leu	-	22557.1	24766.4	11635.5	131826	124282	208626	1.11811	0.0349579	0.0571898	0.126866	-2.97862	down
Wacyp01167	(6-amino-3-oxohexan-2-yl)proline	-	85614.8	55134	84678.3	120420	116967	105410	0.958431	0.0424786	0.0668546	0.65761	-0.604696	insig
Lmhp001461	L-Prolyl-L-Leucine	52899-07-7	747716	674796	736197	939294	1.0545e+06	1.0841e+06	1.11031	0.0087047	0.0226976	0.701359	-0.511776	insig
Lcsp003066	Leu-Glu-Ile	-	16204.1	17888.4	20353.8	122213	105201	68462.6	1.13191	0.0360541	0.0584909	0.184017	-2.44209	down
MWSslk140	N-Acetylmethionine	65-82-7	15147.9	9475.35	32066.7	94280.8	85789.3	90182.2	1.07141	0.00449757	0.017156	0.209767	-2.25314	down
MWS201474	Tyr-His	3788-44-1	59084.8	102864	49963.1	35780.9	47816.6	45257.3	0.810819	0.228428	0.275499	1.64458	0.717718	insig
Lcsp002236	Pro-Glu-Ile	-	8293.43	22863.5	6632.75	98934.3	98456	83205.1	1.0905	0.000376057	0.00628071	0.134677	-2.89243	down
pmb0803	Pyridoxine-5'-O-(6''-feruloyl)glucoside	-	12017.2	12081.4	15355.7	211659	186957	237667	1.15749	0.0051674	0.017764	0.0620076	-4.01141	down
Lmhp010573	1-Linoleoylglycerol-3-O-glucoside*	-	8466.39	15618	9342.03	10835.9	9102.1	13702.3	0.0762323	0.979884	0.981638	0.993643	-0.00920115	insig
WaQzp02638	N-Fructosyl tyrosine	-	13763	5788.15	9302.81	192959	185875	196909	1.1457	3.84333e-06	0.000716781	0.050116	-4.31858	down
MWS5238	4-Phenylbutyric acid	1821-12-1	5775.66	5221.49	4802.54	8484.9	9254.93	5702.17	0.883948	0.1345	0.1724	0.673991	-0.569199	insig
pme0253	N-Acetyl-L-leucine	1188-21-2	29514.8	22124.5	25107	22706.1	25317.6	30643.1	0.119284	0.849974	0.870989	0.975586	-0.0356585	insig
Safp023636	Tributyl citrate	77-94-1	84333	68952.8	65537.9	75641.5	81091.5	84132.7	0.60354	0.335169	0.384276	0.908488	-0.13846	insig
Lcsp001416	Leu-Thr-Ala	-	112457	86560.2	87605.5	217080	225415	234401	1.13742	0.000620148	0.00739621	0.423437	-1.23978	down
Lcfp060100	Valyl-alanyl-phenylalanine	-	12257.6	11307.2	8423.2	38940	28123.2	27745.2	1.11294	0.0213989	0.0397012	0.337397	-1.56748	down
Lcsp011112	(3S,13Z,16Z)-3-amino-4-hydroxy-2-methyldocosa-13,16-dien-5-one	-	16964.7	20504.6	16597.8	30941.2	21189.5	27188.5	0.9551	0.0804282	0.112359	0.681642	-0.552914	insig
Lmhp009349	LysoPE 20:4(2n isomer)*	-	7106.72	5690.6	6461.21	15098.1	10022.4	17472.2	1.05621	0.0667946	0.0957303	0.452156	-1.14511	down
WaQzp10481	(9R,13R)-10,11-dihydro-12-oxo-15-phytoenoic acid	136845-14-2	69453.5	55905.1	50386.2	14906	18098.1	17338.4	1.14244	0.0157351	0.0327278	3.49099	1.80364	up
PD1013337	L-Aspartyl-L-Tryptophan	-	68400.8	55009.4	33535.8	134379	131837	170418	1.06637	0.0049641	0.0175354	0.359445	-1.47616	down
Lcsp003135	Leu-Val-Leu*	58337-01-2	35311.4	28421.5	30056.3	235170	170925	211245	1.15247	0.0106201	0.0251166	0.151925	-2.71857	down
MWS201447	Phe-Ala	3918-87-4	28001.7	29272.4	17594.3	55688.2	48025.3	43444.2	1.03044	0.00943235	0.0235041	0.508763	-0.974934	insig
PD0835571	Threoninyl-Isoleucine*	-	92617.6	90317.8	102780	112177	304924	347036	0.897397	0.157796	0.197731	0.373906	-1.41925	insig
Lcsp001369	Ala-Ile-Asp	-	28277.8	38025.9	18098.5	70421.7	81863	104619	1.06555	0.0136098	0.0296868	0.328537	-1.60587	down
MWS201432	Met-Tyr	13589-04-3	9538.88	1681.66	5149.87	34428.8	38319.7	40669.7	1.05106	0.000479605	0.0072524	0.144337	-2.79249	down
Lcsp003475	Pro-Val-Leu	-	15963.6	12480.9	15342.2	37193.8	24137.6	26455.6	1.0618	0.0591979	0.0863656	0.498784	-1.00351	down
MWS0811	L-Pipecolic Acid	3105-95-1	210662	214223	165944	316525	288197	303940	1.07688	0.00884942	0.0229225	0.650217	-0.621006	insig
Zmjp000624	Pyridoxal	66-72-8	17474.2	26045.7	36895.3	83301.7	75521.7	91997	1.08631	0.00169378	0.0114869	0.320608	-1.64112	down
MWS201437	Leu-Asp	32949-40-9	629952	646976	531197	861552	1.08063e+06	1.11849e+06	1.07935	0.0209497	0.039332	0.590761	-0.759354	insig
Lcfp121196	Tyr-Gly-Thr	-	56412.3	29447.5	62295.8	97862.1	117619	107481	1.00507	0.013482	0.0294655	0.45874	-1.12425	down
MWSmce706	Cyclo(Ala-Gly)	4526-77-6	6.75533e+06	5.50761e+06	5.04492e+06	8.73356e+06	8.99729e+06	6.93039e+06	0.960177	0.0441871	0.0683891	0.701824	-0.510818	insig
Lcfp031603	N5-(4-Methoxybenzyl)glutamine	-	46558.8	29966.9	13506.5	44537.4	47401.6	67375.2	0.763944	0.1307	0.168107	0.565124	-0.823361	insig
PDP218685	Leu-Met	36077-39-1	24105	15188	11274	137190	142708	158395	1.13681	0.000243929	0.00517085	0.115373	-3.11563	down
pme0274	6-Aminohexanoate	60-32-2	4.59011e+06	4.89236e+06	4.97578e+06	7.85777e+06	9.31087e+06	1.06022e+07	1.11815	0.0282567	0.0488705	0.520627	-0.941679	insig
Lcfp121046	Dihydrozeatin-9-glucoside	-	530555	564320	483966	67294.4	78841.6	101634	1.14934	0.000705747	0.00748855	6.37221	2.67179	up
Cmxp000455	Eritadenine	23918-98-1	19988.8	25646.1	25748.1	65522.2	32046.3	48890.8	0.972577	0.117334	0.153564	0.487392	-1.03685	insig
pme0033	Hypoxanthine	68-94-0	188340	210259	181064	901018	803174	970501	1.15544	0.00382052	0.0154338	0.216721	-2.20609	down
Lcsp001439	Pro-Leu-Glu	-	14427.9	19099.8	28238.6	52678.6	75087.6	63846.5	1.08506	0.00793544	0.0214742	0.32235	-1.6333	down
pme1306	Pyridoxine phosphate	447-05-2	287409	275684	180669	462360	463462	590167	1.05151	0.0101338	0.024598	0.490612	-1.02735	down
MWS201479	Tyr-Gly*	673-08-5	498055	581668	437362	561278	501590	561159	0.433856	0.500051	0.54591	0.93415	-0.0982735	insig
mws0832	beta-Alanyl-N(pi)-methyl-L-histidine	584-85-0	36745.3	35795.5	54474.1	71530	139753	68831.8	0.945349	0.151703	0.191381	0.453438	-1.14102	insig
MWS20672	Glu-Phe-Ala	-	24906.1	10836	22141.6	75436.5	52748.4	100013	1.05899	0.0428633	0.0671765	0.253656	-1.97906	down
MWS201476	Ala-His	3253-17-6	153229	198975	132264	61805.1	44125	45861.4	1.11936	0.0231448	0.042388	3.19167	1.67431	up
MWS04491	3,4-Dehydro-DL-proline	3395-35-5	43479.8	39674	19678.7	54735.3	45775.7	23101.4	0.270374	0.595279	0.639882	0.831895	-0.265527	insig
MWS1039a	L-3-Aminoisobutanoate	4249-19-8	15706.9	24353.5	22902.3	11926.3	13807.9	6631.14	0.928678	0.0433951	0.067631	1.94537	0.960043	insig
mws0520	N-Acetyl-L-tyrosine	537-55-3	18237.6	13044.7	13229.6	30206.3	36971.7	26810.3	1.08217	0.0151236	0.0319033	0.47359	-1.07829	down
MWSslk118	2,2'-Cyclouridine	3736-77-4	29433.2	13754.2	7991.22	49402.2	45664.7	38236.5	0.94728	0.0322788	0.053991	0.383926	-1.3811	insig
PDP197143	methyl (5E,8E,11E)-13-(3-pentyloxiran-2-yl)trideca-5,8,11-trienoate	-	12257.4	36071.8	28038.7	2292.68	71812.4	69423.7	0.0144308	0.433036	0.483118	0.532073	-0.910303	insig
PDP239474	Phosphatidylcholine lyso 16:1	-	300190	300190	300190	2.52734e+06	2.7212e+06	2.19023e+06	1.15783	0.0050281	0.0176377	0.121064	-3.04615	down
Lcsp001834	Gly-Val-Val	79672-11-0	22017.1	16646.1	18502.5	41835.7	40551.4	29764.9	1.07441	0.0274282	0.0477102	0.509716	-0.972235	insig
Wcdp007645	9-Oxo-10,12-Octadecadienoic Acid	54665-32-6	85960.1	73831.6	66367.2	16403.3	6964.93	19395.1	1.08533	0.00165281	0.0113285	5.28862	2.40289	up
Lcfp121131	DL-isoleucyl-DL-isoleucyl-DL-isoleucine	-	18003	14721	16097.6	123043	85630.6	105573	1.15137	0.0140545	0.0304197	0.155361	-2.68631	down
Lmhp002031	L-Leucyl-L-Leucine	3303-31-9	53394.9	65873.7	51528.2	761193	628573	713473	1.15685	0.00325421	0.0141947	0.0812065	-3.62226	down
Lcsp002508	Pro-Thr-Ile	-	6273.22	6273.22	6273.22	93720	31366.1	76372.3	1.11407	0.0818744	0.113811	0.0934171	-3.42017	down
Wcdp007388	10,14,16-Octadecatrien-12-Ynoic Acid	-	5399.85	12665.1	11571.1	92027	78714.6	86332.5	1.12633	0.000287848	0.00554288	0.115282	-3.11676	down
MWS00388	2-Methylbutyrylglycine	52320-67-9	53537.3	39725.7	54209.2	41616.6	39217.2	45750.5	0.627168	0.276314	0.323764	1.16501	0.220343	insig
Wcdp007789	9-Oxooctadeca-10,12-Dienoic Acid	-	12971.4	10265.2	9980.62	114146	96486.5	115542	1.15612	0.00327981	0.0142173	0.101838	-3.29565	down
pmb1562	1-Stearidonoyl-Glycerol	-	60530.2	66695.2	52114.3	240536	233997	301171	1.14804	0.00927166	0.0234152	0.231196	-2.11281	down
Wacyp09666	6-Hydroxy-3,9-Undecadienoic acid Methyl Ester	-	5567.23	7900.65	5213.89	88911.7	101017	117295	1.15322	0.00677154	0.0199603	0.0608083	-4.03959	down
PD0280915	Leu Ser Ile*	-	23215.8	23215.8	23215.8	176513	181612	195629	1.15992	0.00125191	0.0100783	0.125773	-2.99111	down
Lcfp121139	Tyr-Gly-Val	-	9952.92	14467.8	12128.1	78647.4	59478.2	69841.9	1.14654	0.00681125	0.0200047	0.175743	-2.50846	down
MWS201462	Arg-Asp	15706-88-4	60613.8	64049.6	39144.8	9687.89	9714.36	693.14	0.957993	0.0156686	0.0326501	8.15153	3.02707	insig
mws0217	Glycine	56-40-6	106874	95665.5	53658.3	23735.6	16400.1	19997.1	1.10018	0.0540587	0.0805706	4.26053	2.09103	up
MWS201394	Thr-Tyr	145295-02-9	17541.7	14110.6	11264.6	39531.1	33573.6	27577.6	1.0819	0.0155797	0.0325256	0.426261	-1.23019	down
Zbqp002379	Phe-Gln	-	17424.6	28312.7	19078.2	117484	112181	177683	1.13152	0.0295549	0.0504915	0.159116	-2.65185	down
Zmzp000145	N6,N6,N6-Trimethyl-L-lysine	23284-33-5	7.37259e+06	8.18424e+06	5.98609e+06	8.51409e+06	8.02835e+06	8.15022e+06	0.704802	0.240134	0.288006	0.872442	-0.196868	insig
Wayp001214	N-(1-Deoxy-1-fructosyl)Arginine	-	113913	214719	166003	182574	145033	217572	0.299813	0.66526	0.703616	0.90729	-0.140364	insig
Lcsp002477	Gly-Val-Leu	-	10223.7	10223.7	10223.7	100978	64179.8	86905.7	1.15154	0.0204568	0.0386674	0.12168	-3.03884	down
PD0592635	Adenosine 2',3'-cyclic phosphate*	634-01-5	35837.5	12112.8	15150.3	4.50445e+06	4.69752e+06	5.14521e+06	1.15235	0.00156231	0.0113256	0.00439811	-7.8289	down
MWS2410	4-Hydroxyhippurate	2482-25-9	2595.65	2595.65	2595.65	32741	26293.3	33876.5	1.1583	0.00685446	0.0200571	0.0838112	-3.57671	down
Lcsp002568	Val-Ile-Val	-	25093.1	22901.7	32099.6	71807.9	78210.9	66476.1	1.13324	0.000593245	0.00739621	0.36996	-1.43456	down
PD0415479	Glu-Val-Val	-	14694.4	12092.2	13398.1	69938.9	48266.8	53784.3	1.14433	0.0200686	0.0380647	0.233646	-2.0976	down
Lcsp001899	Gly-Phe-Glu	-	13641.3	12249	16636.4	63201.7	79167.6	92640.2	1.14524	0.0154344	0.032343	0.180957	-2.46628	down
Sasp001627	Leu-Val-Ala	-	9884.48	9884.48	9884.48	129088	115438	137153	1.15965	0.00290404	0.0136879	0.0776922	-3.68609	down
Zmmp002333	L-Homonorleucine	44902-02-5	9548.06	5663.61	11125.5	12876.4	12083.6	22356.8	0.839781	0.156113	0.195842	0.556615	-0.845248	insig
Zbqp002641	4-amino-2-(1-amino-3-(((S)-1-carboxyethyl)amino)-3-oxopropyl)-6-methyl-3-oxoheptanoic acid	-	86166.7	23879.3	25835.3	401177	375459	319000	1.08818	0.000627918	0.00739621	0.12402	-3.01135	down
Lcsp001437	Ala-Leu-Glu	-	37552.2	37552.2	37552.2	397135	335522	377348	1.1594	0.00297105	0.0137434	0.101492	-3.30057	down
Zbqp002364	N,N-Dimethyl-L-Valine	2812-32-0	36188.2	36177.7	34565.1	21998.6	25176.4	34562.9	0.84321	0.15335	0.192807	1.30822	0.387604	insig
Zkep02152	Cyclic AMP*	-	532994	532994	532994	4.7261e+06	4.6952e+06	5.44052e+06	1.15945	0.00301875	0.0138442	0.10759	-3.21638	down
MWS20645	Gly-Tyr*	658-79-7	471109	569481	457898	511236	472453	586445	0.286338	0.648727	0.6907	0.954369	-0.0673811	insig
Waqkp01044	3-Methoxytyrosine*	7636-26-2	193476	167150	160345	249464	241715	224034	1.07318	0.00838083	0.0220662	0.728413	-0.457172	insig
MWS201187	Trp-His	-	80859.2	99558.8	70763	38817.7	13029.2	18844.4	1.04068	0.00647212	0.0195738	3.55321	1.82912	up
mws4516	5-Oxo-D-proline	4042-36-8	211417	203577	222028	348129	164274	264741	0.385287	0.472546	0.521478	0.819696	-0.286839	insig
pme0170	N-Acetyl-L-Arginine	155-84-0	181958	99796.1	64817.7	173243	151933	200007	0.728535	0.222277	0.268605	0.659906	-0.599666	insig
Zbkp000480	N2-Acetyl-L-lysine	1946-82-3	7.74397e+06	9.02173e+06	6.4835e+06	1.00512e+07	9.19409e+06	9.40754e+06	0.853802	0.121152	0.157455	0.811409	-0.301499	insig
pme1194	Deoxycytidine	951-77-9	24431.3	16610.9	12163.1	87512.7	62892.5	33848.9	1.00698	0.0995138	0.133681	0.28876	-1.79206	down
MWS201464	Lys-Phe	6235-35-4	54167.3	52478.1	52222.5	54000.7	29604.5	65768.6	0.263962	0.794527	0.823218	1.06356	0.0888998	insig
MWS201388	Asn-Hyp	844640-50-2	16871.2	45525.6	22533.1	78255.5	120675	88056.5	1.03549	0.0160664	0.0331204	0.295936	-1.75664	down
MWS201389	Asn-Gln	14608-83-4	21254.2	32995.1	36895.5	2273.03	2273.03	2273.03	1.15045	0.0268444	0.0470092	13.3661	3.74051	up
Zmmp005844	Z-Gly-Gly-Leu-OH	-	7653.85	7653.85	7653.85	74903.4	86023.6	82177.4	1.15953	0.00196852	0.0119422	0.0944515	-3.40428	down
Lcsp001929	Ala-Glu-Leu	-	14083.7	12176.8	10473.7	102898	124508	158796	1.15087	0.0186253	0.036373	0.0951165	-3.39416	down
MWStz261	Cyclo(D-Leu-L-Pro)	36238-67-2	16731	15424.3	16170.4	10411.5	10471.5	8477.99	1.11479	0.00279831	0.0136704	1.64591	0.718887	insig
Wacyp02200	L-Glutamine tert-butyl ester	41444-88-6	15432.6	15432.6	15432.6	134729	158796	161714	1.15881	0.00391145	0.0155762	0.1017	-3.2976	down
pme1266	3-Methylxanthine	1076-22-8	29735.4	11359.4	23262.4	36208.9	24231.8	49884.5	0.732703	0.176427	0.217665	0.583342	-0.777587	insig
MWS201421	Met-Phe	14492-14-9	4807.29	4784.31	2568.63	65065.7	62775.4	51536.5	1.14453	0.00452162	0.017156	0.0677912	-3.88276	down
Lcfp121209	Val-Ala-Ile	-	13621.7	13621.7	13621.7	130434	98125.9	124754	1.15683	0.00901918	0.0231218	0.115663	-3.112	down
MWS201481	Met-Met	7349-78-2	3197.66	3197.66	3197.66	44377.2	26950.8	41480.9	1.15159	0.0236858	0.0428579	0.0850374	-3.55576	down
pma1751	N-(beta-D-Glucosyl)nicotinate	-	80937.9	80937.9	80937.9	585690	516172	672780	1.15734	0.00778024	0.0214436	0.136824	-2.86961	down
Lcfp121207	Ile-Gly-Ile	-	10137	10137	10137	95786.1	70636.4	97066.9	1.15548	0.0120449	0.0272287	0.115416	-3.11508	down
Lcsp003090	Ser-Leu-Leu*	10329-74-5	23064.4	23064.4	23064.4	235061	208577	226264	1.15989	0.00150914	0.0113256	0.103288	-3.27525	down
Wcdp006929	(9Z,11E,13E,15Z)-4-Oxo-9,11,13,15-Octadecatetraenoic Acid	17699-21-7	3333.87	2659.51	2115.78	11217.4	7967.88	9894.36	1.12411	0.0102064	0.0246674	0.27886	-1.84239	down
PDP239937	Phe-Leu-Asp	-	28478.5	28478.5	28478.5	307869	260201	348938	1.15777	0.00844778	0.0221383	0.0931677	-3.42403	down
Wcdp007427	9-Hydroxy-10E,14Z-Octadecadien-12-Ynoic Acid	-	1776.16	1776.16	1776.16	28502.7	26295.1	27646.1	1.16021	0.000624292	0.00739621	0.0646317	-3.95161	down
Lcsp002752	Asp-Pro-Phe	-	10382	10382	10382	126559	107097	107487	1.15911	0.00384204	0.0154649	0.0912986	-3.45326	down
ZbWp003008	N-Ethylphenylalanine	-	35214.1	35214.1	35214.1	298294	301607	422894	1.15488	0.0175081	0.0351103	0.103288	-3.27526	down
Lcsp003681	Val-Val-Leu	-	15190.3	15750.6	7827.73	16039.3	8626.79	29970.1	0.347737	0.497719	0.543894	0.709577	-0.494969	insig
MWStz605	Abrine*	526-31-8	4278.3	4278.3	4278.3	28565.9	25630.1	26402.6	1.15966	0.00150966	0.0113256	0.159245	-2.65068	down
Lmhp012042	2-Linoleoylglycerol*	3443-82-1	9107.42	4696.67	5022.91	6416.83	6734.53	10080.1	0.491054	0.471165	0.520467	0.810412	-0.303273	insig
Lmqp000873	Succinic anhydride	108-30-5	22858.8	22858.8	22858.8	157398	160618	214834	1.1552	0.0141871	0.0305885	0.128697	-2.95794	down
pme0166	1-Methylxanthine	6136-37-4	2865.41	23255.9	13088.1	36175	46077.9	27272.8	0.82777	0.0433019	0.0675799	0.357993	-1.482	insig
PDP058905	(2e)-n-[2-(6-hydroxy-1h-indol-3-yl)ethyl]-3-(4-hydroxyphenyl)prop-2-enimidic acid	-	15010.7	15010.7	15010.7	166749	190819	161918	1.15907	0.00317876	0.0141152	0.0866861	-3.52806	down
PDP239461	Phosphatidylcholine lyso 20:2	-	6457.63	6457.63	6457.63	81338.5	94451.2	100540	1.15907	0.00434635	0.016829	0.0701079	-3.83428	down
Wcdp006869	10-Methoxyheptadec-1-En-4,6-Diyne-3,9-Diol	133921-57-0	2566.6	2566.6	2566.6	35678.4	29519.2	35797.4	1.15916	0.00441495	0.0170356	0.0762394	-3.71332	down
PD1006471	α-kamlolenic acid	-	7987.98	7987.98	7987.98	85913.3	79885.6	80972.4	1.16013	0.000623141	0.00739621	0.09711	-3.36424	down
Lcsp002875	Gly-Val-Phe	82985-55-5	5155.08	5155.08	5155.08	68753.8	53560	36175.9	1.14466	0.0368314	0.0594724	0.0975789	-3.35729	down
PDP176377	3-(6-{[6-({[3,4-dihydroxy-4-(hydroxymethyl)oxolan-2-yl]oxy}methyl)-3,4,5-trihydroxyoxan-2-yl]oxy}-1-benzofuran-5-yl)propanoic acid	-	23310.4	27214.4	8535.9	398562	297304	352219	1.12467	0.00621354	0.0192216	0.0563512	-4.14941	down
Lcsp003225	Leu-Glu-Phe	-	13924.6	4263.03	4971.65	98956.5	108754	70088.3	1.11074	0.0134502	0.0294655	0.0833673	-3.58438	down
MWS1798	2,4-Hexadienoic acid	110-44-1	7157.16	7157.16	7157.16	78845.3	57269	107934	1.14796	0.0369876	0.0596385	0.0879805	-3.50667	down
Lmhp008924	LysoPC 19:3	-	6198.5	2539.32	6495.25	8843	9623.3	14410	0.900564	0.0578405	0.0847166	0.463345	-1.10984	insig
MWS2085	Ethyl isobutyrate*	97-62-1	3410.33	3410.33	3410.33	33733	31119.9	29880.8	1.15966	0.00162074	0.0113256	0.107997	-3.21093	down
Lmhp010040	LysoPE 20:3*	-	2644.02	2644.02	2644.02	27115.3	30159.9	39357.7	1.15608	0.0151391	0.0319033	0.0820843	-3.60675	down
pmb2165	LysoPC 10:0	22248-63-1	10330.1	12277.5	11389.1	1905.71	1905.71	1905.71	1.15868	0.00354697	0.0148654	5.94646	2.57203	up
Zbqp002313	4-amino-5-(butylamino)-5-oxopentanoic acid	-	14529.9	14529.9	14529.9	127109	149769	168535	1.15758	0.00790031	0.0214742	0.0978635	-3.35309	down
Walbp07873	12-Oxo phytodienoic acid	67204-66-4	21006	21006	21006	217658	221480	265888	1.15893	0.00519108	0.017764	0.089384	-3.48384	down
YC512117	Stearidonic acid	20290-75-9	18874.9	16761.6	9866.54	27763.5	24207.3	30777.5	0.963125	0.0245166	0.0439649	0.549896	-0.862769	insig
Safp005707	Ile-Val-Ile*	-	38518.8	28366.8	27502.2	222627	166655	206129	1.14808	0.00758699	0.0210666	0.158526	-2.65721	down
Wacyp11235	Moroctic Acid methyl ester*	73097-00-4	2778.55	2778.55	2778.55	17248.3	22305	30946.7	1.1461	0.0352898	0.0575645	0.118236	-3.08026	down
Yalp008047	Methyl 12-phenyldodecanoate*	38795-65-2	3270.43	3270.43	3270.43	22657.6	27360.8	41252.2	1.14616	0.0397573	0.0630148	0.107497	-3.21764	down
MWS1752	Ethyl butyrate*	105-54-4	1621.94	1621.94	1621.94	16675.4	20113.9	15472.3	1.15739	0.00766035	0.0211653	0.0931053	-3.42499	down
Zmmp003691	Leucyl-Glutamyl-Leucine	-	6886.83	6886.83	6886.83	43474.8	53080.6	59511	1.15568	0.0104895	0.0249277	0.132383	-2.91721	down
ZbWp002277	(2-phenylacetyl)-L-histidine	-	11813.1	11813.1	11813.1	135015	108463	140028	1.1581	0.00705003	0.0202934	0.0924089	-3.43583	down
Lcsp002329	Gly-Leu-Val	-	10294.7	10294.7	10294.7	105780	119975	134134	1.15863	0.00552446	0.018182	0.0858157	-3.54261	down
Lcfp121057	Ile-Gly-Thr	-	27228.4	35103.5	31832.5	71900.8	49671.7	49019.5	1.03733	0.0665765	0.0956343	0.551986	-0.857297	insig
MWSHC2011	5-Hydroxytryptophan	4350-09-8	37555.6	50974.8	29699	38639.8	39404.8	26456.6	0.323283	0.578791	0.623956	1.13137	0.178069	insig
MWStz389	Cyclo(Ser-Pro)	1355217-25-2	51950.7	28841.9	57009.4	105157	79929.3	71002.1	0.930971	0.0437633	0.0680155	0.538103	-0.894046	insig
Zmmp002230	L-leucyl-L-aspartyl-L-glutamine	-	22010.4	28270	28328.3	123816	122182	123771	1.15352	0.000220031	0.00517085	0.212589	-2.23386	down
MWS201411	Lys-Asn	19908-06-6	236466	209556	200468	19936.8	19936.8	19936.8	1.15932	0.00304045	0.0138444	10.809	3.43416	up
mws0736	Glycyl-leucine*	869-19-2	162397	162397	162397	811983	940669	1.35435e+06	1.14523	0.0333569	0.0552984	0.156804	-2.67297	down
mws0260	L-Arginine	74-79-3	7.66321e+07	8.27637e+07	5.4278e+07	2.07832e+07	1.99253e+07	1.75413e+07	1.1353	0.0255796	0.0455064	3.66823	1.87509	up
Lcsp000520	Alanylproline	13485-59-1	1.24945e+06	1.09653e+06	1.00566e+06	1.00757e+06	669778	811591	0.873813	0.0825234	0.114428	1.34662	0.429343	insig
Zmqp002230	Glu-Asn-Leu	-	4870.41	4870.41	4870.41	45906.3	32714.8	40843.7	1.15552	0.01187	0.0269423	0.122306	-3.03144	down
Zmdp000976	S-(2-Carboxypropyl)cysteine	6852-42-2	4981.11	4981.11	4981.11	48270	41308.8	26678.4	1.14212	0.0337115	0.0555854	0.128537	-2.95975	down
PD0534912	Val Phe Glu	-	5694.17	5694.17	5694.17	56823.5	54120.9	62551.6	1.15975	0.00226473	0.0127946	0.0984605	-3.34431	down
Lcsp001337	Ala-Ile-Ala	-	14801.4	14278.1	23772.4	266195	253528	285065	1.15248	0.000477733	0.0072524	0.0656719	-3.92858	down
Lmhp009802	LysoPE 20:3(2n isomer)*	-	2268.11	2268.11	2268.11	25368.5	31047.6	31104.9	1.15865	0.00496368	0.0175354	0.077745	-3.68511	down
MWStz255	Cyclo(Pro-Phe)	3705-26-8	13367.6	12940.1	12237.5	5478.16	12913.1	11706.6	0.579375	0.345746	0.395188	1.28066	0.356889	insig
Lcsp002583	Ile-Glu-Val	-	12528	10661.7	7480.91	24661.8	22702.6	30102.8	1.08862	0.00643739	0.0195738	0.395918	-1.33673	down
MWSmce542	1-Methyltryptophan*	21339-55-9	11160.2	7088.86	5899.33	14856.9	31808	12135.5	0.887109	0.195764	0.239409	0.410683	-1.2839	insig
Wcfp004977	Malonyltryptophan	-	1423.06	1423.06	1423.06	22314.1	17582.9	16916.2	1.15768	0.00928024	0.0234152	0.075144	-3.7342	down
PD0670587	Gallicynoic Acid D	-	2397.3	2397.3	2397.3	36021.5	40056.5	25042.3	1.15293	0.0199183	0.0379703	0.0711222	-3.81356	down
MWS1933	N-(2-Methylbenzoyl)glycine	42013-20-7	10095.5	10801.1	6648.61	13402.1	23517.1	22036.8	0.983877	0.0641157	0.0926945	0.467215	-1.09784	insig
pmd0142	LysoPC 20:0(2n isomer)	-	16014.7	15507.2	10891.3	5455.16	10204.3	12044.7	0.75647	0.129429	0.166856	1.53094	0.614414	insig
Lcsp001647	Pro-Leu-Thr	-	3997.5	3997.5	3997.5	51097.2	39022.7	50368.3	1.15776	0.00822656	0.0218658	0.0853631	-3.55024	down
Lcsp001149	Pro-Val-Thr	-	4911.39	4911.39	4911.39	52934.2	47265.4	46064	1.15948	0.00232649	0.0128228	0.100737	-3.31133	down
PD0622677	Leucylalanine	67368-02-9	115566	97926.3	124890	395293	389170	174659	1.00701	0.102389	0.136883	0.352805	-1.50306	down
Lcfp121220	Ile-Val-Asn	-	30039.1	41641.1	30028.4	16808.8	27858.4	32921.6	0.631546	0.262698	0.310739	1.31087	0.390522	insig
mws0251	Thymine	65-71-4	266589	257889	215426	104338	97903.6	144969	1.09038	0.00380777	0.0154338	2.131	1.09153	up
Lcsp001705	Pro-Ile-Asp	-	6104.53	6104.53	6104.53	118527	105061	74984.8	1.15429	0.0184575	0.0362351	0.0613372	-4.02709	down
pmd0143	LysoPC 20:0	108341-80-6	21147.1	19907.3	15982.6	21598.3	16491.5	27275.1	0.399767	0.484625	0.531662	0.872594	-0.196618	insig
MWSmce689	Methyl linolenate	301-00-8	819.301	819.301	819.301	10874.2	10873.1	10759.3	1.16029	1.44735e-05	0.00134966	0.0756126	-3.72523	down
Lcfp121228	Ile-Val-Trp	-	4876.39	4876.39	4876.39	49733.3	42012.6	48869.6	1.15926	0.00336527	0.0142173	0.104037	-3.26484	down
Zbqp000949	5-methyl 1-propyl L-glutamate	-	61981	61981	61981	635284	739673	761705	1.15909	0.00357632	0.0149325	0.087025	-3.52243	down
MWS04455	cis-3-Hydroxy-L-proline	567-35-1	4.82006e+06	5.51132e+06	3.92737e+06	1.07828e+07	8.04304e+06	9.20586e+06	1.08276	0.0131085	0.0290729	0.508665	-0.975212	insig
pmb0468	N-Formylmethionine	4289-98-9	27239.2	27239.2	27239.2	295579	241763	398032	1.15279	0.0249763	0.0446462	0.0873638	-3.51682	down
Zmpn003368	13(S)-HOT	87984-82-5	237801	232416	213908	293350	287061	358118	1.04105	0.0537335	0.0802774	0.728933	-0.456141	insig
Hmqn003054	9,10,11-Trihydroxy-12-octadecenoic acid	61911-67-9	308650	246114	277026	595266	543259	624228	1.13814	0.000676306	0.00748855	0.47187	-1.08354	down
Lmgn007652	9,12,13-Trihydroxy-10-octadecenoic acid	-	5.40387e+06	4.25721e+06	5.1593e+06	1.49961e+07	1.34829e+07	1.56717e+07	1.14757	0.000814641	0.00821246	0.335676	-1.57486	down
pmb2791	9(S)-HPOT	111004-08-1	113446	122082	122545	107953	108355	120912	0.647661	0.258799	0.307427	1.06184	0.086568	insig
Lmyn007883	9,16-Dihydroxypalmitic acid	38076-49-2	817694	743641	1.00693e+06	454288	409078	478733	1.10492	0.0284192	0.0490692	1.91362	0.936303	insig
pmn001694	9,10,13-TriHOME	29907-57-1	3.82802e+06	3.04733e+06	3.70941e+06	1.04759e+07	9.25109e+06	1.08256e+07	1.14668	0.00117808	0.00983788	0.346443	-1.52931	down
Lmbn003970	9,12,13-TriHOME	97134-11-7	5.7963e+06	4.56274e+06	5.46592e+06	1.57264e+07	1.40516e+07	1.61543e+07	1.14748	0.000627469	0.00739621	0.344528	-1.53731	down
MWS5231	Tridecanedioic acid	505-52-2	226967	252794	241810	219257	236568	234347	0.569947	0.326657	0.377223	1.04549	0.0641858	insig
Walbn07068	15-Amino-15-oxopentadecanoic acid	-	125507	228884	181645	120127	161199	121001	0.648683	0.273727	0.321407	1.33234	0.41396	insig
Walbn07570	1-(((2-(dimethylamino)ethoxy)(hydroxy)phosphoryl)oxy)-3-hydroxypropan-2-yl (9Z,12Z,15E)-octadeca-9,12,15-trienoate	-	4.34109e+06	3.94041e+06	3.75408e+06	1.35705e+07	1.47211e+07	1.65785e+07	1.15362	0.00494999	0.0175354	0.268232	-1.89845	down
mws0282	Tryptophan	54-12-6	8.06343e+06	7.94529e+06	7.24054e+06	1.70633e+07	1.68091e+07	1.60813e+07	1.15407	2.54489e-05	0.00201743	0.465416	-1.10341	down
Lmbn000198	3-Dehydro-L-threonate	-	85344	69078.8	80845.8	691821	716619	711271	1.15861	1.6298e-06	0.000716781	0.110991	-3.17149	down
MWS1709	Malate	636-61-3	90121.9	99894.9	79764.4	710293	758541	892450	1.15587	0.00561602	0.0183602	0.114252	-3.12971	down
mws0281	Citrate	77-92-9	1.90272e+06	2.03141e+06	1.67974e+06	7.08159e+06	6.57997e+06	8.41683e+06	1.15015	0.00809205	0.0217146	0.254269	-1.97557	down
Wayn002083	N-(1-Deoxy-1-fructosyl)Phenylalanine	-	43158.7	36259.9	48539.8	184651	205135	198847	1.15289	0.000127308	0.00452786	0.217382	-2.20169	down
Zbqn000955	N-Acetoxy-glucosyl-alanine	-	221386	251059	246569	172091	135194	172872	1.05976	0.00840318	0.0220731	1.49746	0.582513	insig
mws2523	alpha,alpha'-Trehalose 6-phosphate	4484-88-2	1.42337e+07	1.49719e+07	1.19968e+07	7.69359e+06	7.11173e+06	7.68058e+06	1.12923	0.0164859	0.0337871	1.83237	0.873708	insig
Walbn00444	6''-Carboxyraffinose	104880-42-4	1.3257e+06	1.22314e+06	663503	613493	567974	648417	0.884602	0.152853	0.192399	1.75549	0.811875	insig
MWS2040	Methanesulfonic acid	75-75-2	439105	448479	453880	496679	361669	577890	0.211878	0.666369	0.704124	0.934012	-0.0984864	insig
pme3351	L-2-Aminoadipate 6-semialdehyde	1962-83-0	60369.5	43651.2	104886	57328.1	38049.3	58774.9	0.458669	0.428997	0.479089	1.3552	0.438501	insig
Safn000385	D-α-D-Hep-(1→6)-β-D-Glc	-	126255	105437	69228.9	128996	107736	152693	0.652523	0.239024	0.286982	0.77273	-0.371964	insig
Wayn000597	Citric acid-1-O-diglucoside	-	79869.3	82481.5	79282.3	72547.4	69823	111192	0.102067	0.794301	0.823218	0.952954	-0.0695215	insig
mws1589	Panose*	33401-87-5	1.47874e+07	2.132e+07	2.29855e+07	5.0813e+06	5.99613e+06	5.05392e+06	1.13144	0.0276476	0.0479654	3.66323	1.87312	up
pme0519	Sucrose*	57-50-1	5.14086e+07	6.28096e+07	5.73747e+07	2.37818e+07	2.35039e+07	2.36122e+07	1.15083	0.00945206	0.0235041	2.42029	1.27518	up
Lcsn002223	12-Hydroxyjasmonic Acid Glucoside	124649-25-8	90986.7	122582	67870	246640	251757	268967	1.09863	0.0038604	0.0154831	0.36676	-1.44709	down
pmn001689	9-Hydroxy-12-oxo-15(Z)-octadecenoic acid*	-	399845	381204	407010	521005	488408	575449	1.09435	0.0266979	0.0469731	0.749629	-0.415751	insig
Zadn009075	Hydroperoxylinoleic acid*	34444-18-3	409077	368869	400675	530929	494812	552800	1.11074	0.00421041	0.0163592	0.746652	-0.421492	insig
Walbn08556	1-(((2-(dimethylamino)ethoxy)(hydroxy)phosphoryl)oxy)-3-hydroxypropan-2-yl oleate	-	1.57053e+07	1.40322e+07	1.30802e+07	1.3243e+07	1.40098e+07	1.42963e+07	0.270528	0.649435	0.690796	1.03053	0.043389	insig
PDN056299	(2r,4's,5s,6r,8'r,10'e,13'r,14'e)-6-ethyl-21'-hydroxy-18'-methoxy-5,11',13',22'-tetramethyl-3',7',19'-trioxaspiro[oxane-2,6'-tetracyclo[15.6.1.14,8.020,24]pentacosane]-1'(24'),10',14',16',20',22'-hexaen-2'-one	-	31129.6	27362.6	21901.3	30960.7	22452	38938.7	0.363964	0.516033	0.561713	0.870518	-0.200054	insig
Safn001079	(2S,3R)-2,3-dihydroxy-5-oxohexanedioic acid*	-	6.54421e+06	5.88784e+06	5.11441e+06	1.0673e+07	1.09357e+07	1.16223e+07	1.12917	0.000878797	0.00842449	0.528014	-0.921351	insig
Zmyn000453	Isocitrate*	320-77-4	6.58817e+06	5.93768e+06	5.1388e+06	1.06137e+07	1.02051e+07	1.13598e+07	1.12299	0.00103762	0.00921508	0.548957	-0.865236	insig
mws0277	Quinate	77-95-2	223088	214176	184847	477850	407131	469965	1.13876	0.00234093	0.0128228	0.45914	-1.12299	down
pme2380	2-Oxoglutarate	328-50-7	146681	127534	111617	940497	1.05612e+06	949059	1.15574	0.00100101	0.00903328	0.130983	-2.93255	down
pme2165	Orotate	65-86-1	489322	471674	416162	521782	626752	632641	0.983824	0.0432834	0.0675799	0.773174	-0.371135	insig
Wayn000884	Citric acid glucoside	-	298366	299026	349657	431266	303514	354429	0.584973	0.335102	0.384276	0.869483	-0.20177	insig
Sasn000926	Adenosine-5'-Diphosphoglucose	102129-65-7	37810.1	27625.1	27665	9.77252e+06	9.1215e+06	7.62266e+06	1.15906	0.00518055	0.017764	0.00351101	-8.1539	down
Zken115188	Pseudouridine 5'-phosphate*	1157-60-4	309466	298980	278458	858006	943036	1.11083e+06	1.14973	0.0109913	0.0257847	0.304582	-1.7151	down
pme3188	UMP*	58-97-9	503636	608835	468710	1.64336e+06	1.68707e+06	1.79167e+06	1.14863	4.24047e-05	0.00263616	0.308698	-1.69573	down
pme2566	5-L-Glutamyl-L-Alanine	5875-41-2	621450	548341	594409	469642	497807	464465	1.07367	0.0200999	0.0380647	1.23206	0.30107	insig
Rn00864	dGMP	902-04-5	1.34934e+07	1.49633e+07	1.24331e+07	5.35976e+06	5.58891e+06	6.5232e+06	1.14034	0.00280983	0.0136704	2.34032	1.2267	up
Rfmb091	9(S)-HODE*	15514-85-9	1.96605e+06	1.84547e+06	1.70031e+06	938463	904251	1.12772e+06	1.12258	0.00127045	0.0100879	1.85556	0.891858	insig
pme0137	N-Acetyl-L-Glutamine	2490-97-3	670946	665408	607524	597774	672627	688002	0.068417	0.895683	0.9095	0.992583	-0.0107402	insig
pme0075	N-Acetyl-L-glutamate	1188-37-0	119445	102261	95679.3	403896	419384	374818	1.15294	0.000238749	0.00517085	0.264907	-1.91644	down
mws0376	Fumarate	110-17-8	771928	679787	778609	2.15015e+06	2.30098e+06	2.32873e+06	1.15604	0.000107248	0.00444482	0.328964	-1.604	down
pme3193	N-Acetyl-L-glycine	543-24-8	50435.5	50990.4	38370.9	31426.7	31526.3	37367.6	0.965423	0.0668658	0.0957303	1.3935	0.478713	insig
Zmgn000447	3-Phospho-D-glycerate	820-11-1	3.33139e+06	3.44596e+06	2.38291e+06	4.96409e+06	4.99084e+06	5.80491e+06	1.05142	0.00798324	0.0214742	0.58124	-0.782793	insig
Wasn001007	Isoascorbic acid 2-O-glucoside	-	272241	345870	218402	282492	335508	316495	0.464109	0.481031	0.528237	0.895149	-0.1598	insig
Rn00844	dGDP*	-	825780	979607	533797	3.14975e+06	3.27197e+06	3.34751e+06	1.12474	0.000687838	0.00748855	0.239444	-2.06224	down
pme2117	ADP*	58-64-0	824840	910331	515381	3.31219e+06	3.65683e+06	3.60663e+06	1.13055	7.24549e-05	0.00337821	0.212805	-2.2324	down
MWS3036	3-Hydroxyglutaric acid	638-18-6	321184	305428	278711	323582	405495	498088	0.861736	0.160839	0.200645	0.737736	-0.438824	insig
ML10171848	D-Arabinono-1,4-lactone	2782-09-4	358854	356153	278734	378688	298097	441486	0.429732	0.453642	0.504097	0.88864	-0.170329	insig
MWS0132	Glutathione disulfide	27025-41-8	8.22239e+06	8.59786e+06	5.63842e+06	1.40128e+07	1.38686e+07	1.61095e+07	1.07096	0.00443979	0.0170726	0.51053	-0.969932	insig
PDN043585	1-(4-hydroxy-2-methyl-6-{[3,4,5-trihydroxy-6-(hydroxymethyl)oxan-2-yl]oxy}phenyl)ethan-1-one	-	75283.4	100658	76480.7	1.71652e+06	1.6653e+06	2.10393e+06	1.15676	0.00609725	0.0191116	0.0460141	-4.44178	down
Lcfn121162	D-Ribulose 1,5-bisphosphate	24218-00-6	31081	45035.8	35850.9	80757.1	82738.2	92231.4	1.11771	0.000987784	0.00898643	0.437841	-1.19152	down
pme3096	Aminomalonate	1068-84-4	178539	194619	204987	837582	937732	1.04487e+06	1.15532	0.00570851	0.0184593	0.205002	-2.28629	down
Lmgn000160	3-Ureidopropionate	462-88-4	2.90988e+06	3.44951e+06	3.21094e+06	335292	395043	365565	1.15831	0.00275972	0.0136643	8.73285	3.12645	up
Wmzn000227	2,2-Dimethylsuccinic acid	597-43-3	117233	106581	151290	334552	418568	386115	1.13369	0.00240199	0.0128908	0.32926	-1.6027	down
pme0516	Inositol	87-89-8	1.33773e+06	1.5576e+06	1.19698e+06	480905	459310	513261	1.14608	0.0124872	0.0280024	2.81553	1.4934	up
Wayn000341	N-(1-Deoxy-1-fructosyl)Asparagine	-	526495	581126	595665	105028	85784.3	86424.3	1.1562	0.000915787	0.00853971	6.1438	2.61913	up
pmb2657	N-(L-Arginino)succinate	2387-71-5	98153.5	119009	123622	93952.1	90840.2	89667	0.956458	0.102341	0.136883	1.24166	0.312271	insig
MWS0611	D-Alanyl-D-alanine	1948-31-8	79620.9	96375.2	92496	32937	32594.5	32967.3	1.15276	0.00786424	0.0214742	2.72584	1.4467	up
ML10198895	Sarcosine	107-97-1	14843.7	19828.8	16477.5	25922.1	40397.3	36268	1.05195	0.0457551	0.070137	0.498599	-1.00405	down
Lmxn000380	Digalactosylglycerol	-	1.09355e+06	1.61398e+06	861984	229899	237006	189317	1.13118	0.0480625	0.0729742	5.43949	2.44347	up
MWS1882	N-(Carboxymethyl)glycine*	142-73-4	2.05811e+06	2.31218e+06	2.1787e+06	2.52212e+06	2.58471e+06	2.35544e+06	0.961835	0.0388589	0.0619417	0.877614	-0.188341	insig
mws0263	5-Oxoproline	149-87-1	15587.7	18486	23174.3	24148.6	17071.4	28545.3	0.522039	0.364803	0.413592	0.820579	-0.285286	insig
pme2237	Galactitol*	608-66-2	979827	859481	1.0444e+06	207667	198313	246760	1.15133	0.00321627	0.0141767	4.41784	2.14334	up
pme2253	L-Gulono-1,4-lactone*	1128-23-0	129180	198432	166129	175427	156332	178232	0.198728	0.817746	0.844149	0.968137	-0.0467173	insig
MWSmce220	D-Glucono-1,5-lactone*	90-80-2	206971	216453	222644	187070	182181	157778	1.01694	0.0305611	0.0517594	1.22587	0.293806	insig
pme0513	Xylitol*	87-99-0	278679	324967	318038	41440.7	40816.8	47891.4	1.15717	0.00244403	0.0129003	7.08176	2.82411	up
mws0437	L-Arabitol*	488-82-4	337501	311465	303255	44528.8	44330.6	46936.6	1.15938	0.0013491	0.010557	7.01214	2.80985	up
mws0213	Ribitol*	488-81-3	303305	316665	285843	42474.2	43434.9	35319.5	1.15788	0.000530931	0.00739621	7.47194	2.90148	up
mws1155	Mannitol*	69-65-8	216454	196693	222668	53463.6	46674.9	46052.4	1.15608	0.00108759	0.00958282	4.34922	2.12076	up
pme0500	Melezitose	597-12-6	1.73845e+07	1.39135e+07	1.12804e+07	4.56454e+06	4.84031e+06	4.78899e+06	1.1305	0.0329206	0.0547462	2.99978	1.58486	up
MWSslk132	Hexadecanedioate	505-54-4	73540.6	94222	96922	68550.3	55374	70243.5	0.925434	0.065485	0.0943085	1.36317	0.44697	insig
Zmyn004676	17-Hydroxylinolenic acid	-	734993	627398	622645	161222	163661	255656	1.12255	0.000709371	0.00748855	3.41929	1.7737	up
pme2827	Hexadecanal	629-80-1	4.47074e+07	4.38707e+07	4.60189e+07	3.54479e+07	3.62759e+07	3.71493e+07	1.1403	0.000556883	0.00739621	1.23627	0.305999	insig
Lcfn121178	Phosphatidylethanolamine18:2-18:2	-	507126	493169	186914	421076	506026	370474	0.282639	0.766978	0.797629	0.914943	-0.128246	insig
Lmbn004240	9,10-Dihydroxy-12,13-epoxyoctadecanoate	-	125796	98528	103739	36972.2	43008.2	38313.9	1.14368	0.0111109	0.0259097	2.77328	1.47159	up
mws2623	cis-Vaccenic acid*	506-17-2	1.20638e+06	1.2192e+06	1.00637e+06	1.3071e+06	971993	1.23234e+06	0.100011	0.840987	0.864899	0.977361	-0.033036	insig
Zasn010461	Methyl 14-methylpentadecanoate	5129-60-2	40192.4	38543.3	38200.6	46727.2	46258.1	50333.1	1.11144	0.00979342	0.0240325	0.815919	-0.293502	insig
MWSprf135	(15Z)-Tetracosenoic acid	506-37-6	144938	148964	133272	117452	127699	122437	1.01909	0.0310287	0.0523697	1.1621	0.216733	insig
mws0192	Succinate*	110-15-6	5.45974e+06	5.6633e+06	5.77755e+06	2.61938e+07	3.02145e+07	3.196e+07	1.1572	0.00499235	0.0175674	0.191252	-2.38646	down
Safn006331	9-(2,3-dihydroxypropoxy)-9-oxononanoic acid	-	116449	111480	131640	54868.1	52452.2	55804.1	1.14897	0.00722269	0.0206178	2.20427	1.1403	up
Wafn003182	Glucopyranose 6-Hydroxydecanoate	-	75184.8	64734.1	66442.9	72530.7	64874.2	68043.9	0.030638	0.942376	0.950017	1.00444	0.00639757	insig
pmb2591	N-Acetyl-Tryptophan	1218-34-4	41688.5	37615.2	31204.7	204476	220936	241943	1.15344	0.00188633	0.011866	0.165591	-2.5943	down
mws0242	Suberic acid	505-48-6	102624	93266.2	104787	86641.7	88814.7	93494.2	0.917917	0.0759081	0.106844	1.11796	0.160875	insig
WaYn010475	2-(2,3-dihydroxypropoxy)-3-(((2-(dimethylamino)ethoxy)(hydroxy)phosphoryl)oxy)propan-2-yl (E)-hexadec-9-enoate	-	327176	355804	363946	307317	343177	336129	0.622261	0.268125	0.315823	1.06112	0.0855904	insig
Hmyn007168	LysoPG 16:0	-	53488.1	54128.4	49282.4	47088.8	52418.9	56215.8	0.0913023	0.905543	0.917847	1.00755	0.0108478	insig
mws0177	2-Furoate	88-14-2	145977	117634	154494	97101.9	94212.3	129738	0.822707	0.112207	0.147717	1.3023	0.381059	insig
Lmmn002164	Monomethyl succinate*	3878-55-5	67507.7	52358.3	59159.9	47142.4	47811.4	45471.3	0.980283	0.0955188	0.129089	1.27489	0.350368	insig
Lcfn121252	2-ethyl-3-methylbut-2-enedioicacid	-	24138.5	25454.9	22470.8	88572.8	94081.2	128703	1.14484	0.0234656	0.0425575	0.231452	-2.11121	down
Walbn08189	3-(((2-(dimethylamino)ethoxy)(hydroxy)phosphoryl)oxy)-2-hydroxypropyl (9Z,12Z)-octadeca-9,12-dienoate*	-	262513	256434	255331	366743	354278	330512	1.13524	0.010415	0.0248495	0.736332	-0.441571	insig
Zbfn007626	1-Linoleoyl-2-Lysophosphatidic Acid Monobutylamine Ester*	-	240015	227188	229142	314009	277453	291385	1.10065	0.018146	0.0360025	0.78875	-0.34236	insig
Lcfn121184	a-L-threo-4-Hex-4-enopyranuronosyl-D-galacturonicacid	-	28598	22495.9	31153	80193.4	42191.3	72651.1	1.02789	0.0773289	0.108299	0.421702	-1.24571	down
mws0396	(9E)-Octadecenoic acid*	112-79-8	2.66576e+06	2.76189e+06	2.35175e+06	2.51011e+06	2.14477e+06	2.62822e+06	0.455609	0.436623	0.486635	1.06814	0.0951044	insig
Lmqn008288	3-Hydroxyoctadecanoic Acid	45261-96-9	158373	177033	141267	169981	198878	139946	0.268326	0.624696	0.667655	0.936849	-0.0941118	insig
ZbBn002068	3-methyl-ShikimicAcid	-	27659.5	22042.4	20778.5	27037.8	14276.3	22624.4	0.325425	0.645217	0.687617	1.10232	0.140537	insig
Lmbn001467	5-Acetamidopentanoate	1072-10-2	709794	752655	565872	639691	724285	734590	0.226073	0.738349	0.770875	0.966527	-0.049118	insig
pmb2640	Dodecanoic acid	143-07-7	202257	171000	261768	246681	211846	249778	0.485415	0.469155	0.51876	0.896542	-0.157557	insig
Waln010192	2-(2,3-dihydroxypropoxy)-3-(((2-(dimethylamino)ethoxy)(hydroxy)phosphoryl)oxy)propyl (8E,11Z,14Z)-octadeca-8,11,14-trienoate	-	1.26405e+06	1.08594e+06	989179	3.75102e+06	4.52272e+06	5.03512e+06	1.14548	0.00978918	0.0240325	0.250899	-1.99482	down
Lmbn007891	Hydroxy ricinoleic acid	-	944776	835506	930944	412370	396222	428595	1.15187	0.00294579	0.0137434	2.19144	1.13188	up
pmn001610	Eicosadienoic acid*	5598-38-9	262673	270605	278540	249086	261731	265490	0.761228	0.154947	0.194597	1.04574	0.0645285	insig
Wafn011571	alpha-Hydroxylinoleic acid*	57818-44-7	1.89838e+06	1.93521e+06	1.65952e+06	906954	916224	1.09441e+06	1.12666	0.00194554	0.0118965	1.88276	0.912848	insig
Lmbn005369	13(S)-HODE*	10219-69-9	1.8671e+06	1.93104e+06	1.66245e+06	871087	902296	1.07919e+06	1.12638	0.00135891	0.0105598	1.91427	0.936793	insig
Waptn06683	DGMG 18:1(2n isomer)	-	43343.7	41916.9	47044.9	25359.7	30887.5	27063.1	1.11471	0.00190609	0.011866	1.58811	0.667307	insig
Sasn009215	PA(18:3(6Z,9Z,12Z)/0:0)	-	248863	215088	199330	271485	266913	284010	0.987314	0.0553764	0.0821832	0.806512	-0.310233	insig
mws0752	Undecanoic acid	112-37-8	182719	201439	199609	186722	202318	222402	0.410599	0.492237	0.538429	0.954737	-0.0668241	insig
Lmbn001609	(S)-2-Aceto-2-hydroxybutanoate	-	144100	107467	120194	92369	118423	117770	0.532034	0.356564	0.405895	1.13148	0.178207	insig
mws0208	Adipate*	124-04-9	965804	760081	956567	558643	725331	807412	0.794441	0.118725	0.154661	1.28262	0.359094	insig
Waptn06702	(9S)-Hydroxyoctadecadienoic acid	73543-67-6	304234	274928	254944	785174	776417	887703	1.15179	0.00154014	0.0113256	0.34055	-1.55406	down
Sadn017326	Litsealactone B	-	351251	353677	368415	302214	304744	347758	0.90055	0.102632	0.136883	1.12425	0.168967	insig
mws0367	(9Z,12Z,15Z)-Octadecatrienoic acid*	463-40-1	2.36536e+06	1.96108e+06	1.398e+06	4.95768e+06	4.41735e+06	5.08913e+06	1.0991	0.00160927	0.0113256	0.395767	-1.33727	down
Zbqn003864	(4-acetylphenyl)-L-alanine	-	33512.2	31608.9	27585.7	32640.2	23820.3	34242.7	0.136189	0.867341	0.884735	1.02209	0.0315228	insig
pme1654	(-)-Jasmonic acid	77026-92-7	15098.9	16948.2	17787.1	76579.3	69107.4	78265.5	1.15673	0.00122444	0.0100011	0.222521	-2.16798	down
PDN120430	3-(4-ethenyl-4-methylcyclohex-2-en-1-yl)-1,3-dimethyl-2-(2-oxoethyl)cyclohexane-1-carboxylic acid	-	791702	703696	719939	796753	707821	865861	0.505651	0.397373	0.446895	0.93457	-0.0976259	insig
Waln009920	1-(2,3-dihydroxypropoxy)-3-(((2-(dimethylamino)ethoxy)(hydroxy)phosphoryl)oxy)propan-2-yl (8E,11Z,14Z)-octadeca-8,11,14-trienoate	-	1.33917e+06	1.1049e+06	1.01584e+06	4.11821e+06	4.59132e+06	4.94466e+06	1.14892	0.00178304	0.0117378	0.253395	-1.98054	down
Walbn07770	3-(((2-(dimethylamino)ethoxy)(hydroxy)phosphoryl)oxy)-2-hydroxypropyl (9Z,12Z,15E)-octadeca-9,12,15-trienoate	-	4.46418e+06	4.17305e+06	4.45576e+06	1.51049e+07	1.56115e+07	1.87448e+07	1.1544	0.00834684	0.0220286	0.264712	-1.9175	down
Wasn007507	Dehydroxy-Dihydroabscisic Acid 4'-O-glucoside	-	12164	9696.49	9522.9	34637	26701	29046.9	1.13653	0.00783564	0.0214742	0.34722	-1.52608	down
Lmbn005487	12,13-DHOME	263399-35-5	40383	47988.9	32648.1	35235.4	43034.2	45207.1	0.109887	0.886988	0.902309	0.980105	-0.0289918	insig
MWS1900	Undecanedioic acid	1852-04-6	142432	150100	143129	110610	105613	111748	1.14384	0.000443743	0.00699363	1.32835	0.409639	insig
MWS5083	FMN	6184-17-4	108548	89919.1	64393.8	251988	264859	280317	1.1181	0.000719725	0.00752685	0.329745	-1.60058	down
WaYn011606	1-(2,3-dihydroxypropoxy)-3-(((2-(dimethylamino)ethoxy)(hydroxy)phosphoryl)oxy)propan-2-yl heptadecanoate	-	30221.8	29630.8	32796.3	53262	52533.7	49552	1.14813	0.000175389	0.00490651	0.596397	-0.745655	insig
Zmzn002460	1-Naphthoic acid	86-55-5	10976.4	11389.8	17439.2	13863.4	14103.4	17994.2	0.496483	0.462191	0.512579	0.866069	-0.207446	insig
Safn012249	1-O-Hexadecyl-2-acetyl-sn-glycerol	77133-35-8	1.46427e+06	695510	814523	1.69482e+06	916402	1.30957e+06	0.53808	0.390737	0.440317	0.758595	-0.398598	insig
Zbfn013528	Beta-Hydroxypalmitic Acid*	-	207880	182221	160886	216681	182552	195345	0.4705	0.441044	0.491073	0.926687	-0.109846	insig
pmn001691	9,12,13-Trihydroxy-10,15-octadecadienoic acid	-	151023	135327	152667	698216	738004	891135	1.15518	0.00817849	0.0217898	0.188633	-2.40634	down
Lmmn003323	2-Hydroxyhexadecanoic acid*	764-67-0	192563	167510	160079	149699	152746	176704	0.545287	0.354088	0.403487	1.08558	0.118459	insig
Lmbn003524	9-Oxononanoic acid	2553-17-5	15315.7	14740.9	17152.8	12972.2	12557.6	13438.8	1.02563	0.0508541	0.0762812	1.21148	0.276765	insig
pmf0250	gamma-Tocotrienol	14101-61-2	25004.6	17375.6	16912.3	20895.1	20890.4	22171	0.39425	0.615198	0.659012	0.927077	-0.10924	insig
pmn001686	10,16-Dihydroxyhexadecanoic acid	3233-90-7	25909.4	26392.7	35715.2	16083.9	14973.6	15958.9	1.09496	0.0488857	0.0737238	1.87205	0.904621	insig
mws0474	Dodecanedioic acid	693-23-2	6098.33	6767.5	7186.82	3786.87	5076.48	4874.84	1.02178	0.0162186	0.0333072	1.45963	0.545601	insig
pme0243	Glutarate*	110-94-1	690511	735498	748960	460894	496692	559775	1.09741	0.00550282	0.0181642	1.43339	0.519431	insig
MWS0618	Pantothenol	16485-10-2	133767	117565	117348	125061	132620	143641	0.680645	0.228475	0.275499	0.918664	-0.12239	insig
MWS00275g	DL-O-tyrosine	2370-61-8	94511.2	93929.1	77704.4	151169	124146	133833	1.07681	0.0103673	0.0248495	0.650485	-0.620412	insig
Lcfn121064	pentylO-beta-(2'-O-beta-D-glucopyranosyl)-D-glucopyranoside	-	21933.9	29038.8	19098.1	31243.8	32851.4	34915.1	0.944365	0.0688663	0.0982926	0.707713	-0.498764	insig
Safn002037	2-[4-[(1R,2R)-1,2-dihydroxypropyl]phenoxy]-6-(hydroxymethyl)oxane-3,4,5-triol	-	1.42214e+06	1.86286e+06	1.03932e+06	1.1976e+06	1.24628e+06	1.52252e+06	0.201974	0.679075	0.715522	1.09024	0.124643	insig
Walbn08060	1-(((2-(dimethylamino)ethoxy)(hydroxy)phosphoryl)oxy)-3-hydroxypropan-2-yl (9Z,12Z)-octadeca-9,12-dienoate*	-	248616	220619	231272	314377	310409	283051	1.08799	0.00625261	0.0192216	0.771623	-0.374032	insig
Zbqn004207	(2-phenylacetyl)-L-glutamicacid	-	20482.8	20714.6	18107.4	9919.21	10556.1	9242.3	1.1457	0.00233075	0.0128228	1.99561	0.996828	insig
Waln011009	2-(2,3-dihydroxypropoxy)-3-(((2-(dimethylamino)ethoxy)(hydroxy)phosphoryl)oxy)propyl (11Z,14Z)-octadeca-11,14-dienoate	-	1.64011e+07	1.46025e+07	1.60524e+07	1.94587e+07	1.96997e+07	1.971e+07	1.10699	0.0172641	0.0347456	0.799344	-0.323112	insig
Wasyqn1008	Dimethylglyceric Acid Glucoside	-	8.06153e+06	8.50608e+06	8.15982e+06	1.02074e+06	1.27471e+06	1.27988e+06	1.15683	8.54732e-06	0.00098382	6.91613	2.78996	up
PDN054464	2-hydroxy-3-[(1s,2s,3r,4r,5s)-1,2,3,4,5-pentahydroxy-2-methylcyclopentyl]propanal	-	9.17646e+06	9.54553e+06	8.8379e+06	1.17792e+06	1.51668e+06	1.50324e+06	1.15575	4.72756e-05	0.00275611	6.56526	2.71485	up
Waptn06322	DGMG 18:2(2n isomer)	-	1.55484e+06	1.41914e+06	1.34857e+06	851736	969069	866460	1.12818	0.00321795	0.0141767	1.60853	0.685745	insig
Zmgn001448	2-Propylmalate*	-	191241	180183	153159	867074	864327	1.18052e+06	1.14884	0.0160718	0.0331204	0.18015	-2.47273	down
Sasn008558	Corchorifatty acid B	-	339993	365243	417402	95243.8	95217.4	109229	1.15217	0.00526497	0.0177991	3.74599	1.90535	up
Waptn06182	DGMG 18:2	-	1.37592e+06	1.08394e+06	1.27391e+06	928310	822733	859923	1.05818	0.036264	0.0587256	1.43003	0.516045	insig
mws0668	Xanthosine	146-80-5	6.05032e+06	8.04901e+06	4.36243e+06	3.75448e+06	3.63001e+06	3.84404e+06	0.926164	0.151536	0.191381	1.64418	0.717371	insig
Lcfn121136	D-4'-Phosphopantothenate	5875-50-3	233622	311801	200934	112087	123474	169369	1.00118	0.0540738	0.0805706	1.84317	0.882192	insig
Zbqn002318	N-succinyl-proline	-	75264.3	72822.9	73245.5	86556.6	92013.3	109143	1.02106	0.0812195	0.113041	0.769284	-0.378411	insig
Safn004006	Phenylacetylaspartic acid	-	355647	306189	311866	296941	262973	297896	0.820455	0.123452	0.160073	1.1351	0.182821	insig
Zbqn003921	N-carboxy-N-(2-oxo-2-phenylethyl)-L-alanine	-	349260	326298	319953	295501	273948	329764	0.755368	0.178643	0.219914	1.10709	0.146776	insig
Zbqn003748	N-malonylleucine	-	15205.6	16164.3	15330.4	25840.9	29265.2	32850	1.13132	0.0191404	0.0369279	0.53095	-0.913353	insig
mws0366	(6Z,9Z,12Z)-Octadecatrienoic acid*	506-26-3	1.02479e+06	921935	655540	2.41954e+06	2.13707e+06	2.89897e+06	1.11039	0.00792772	0.0214742	0.349036	-1.51855	down
mws0248	Uridine	58-96-8	602861	683405	580791	2.53381e+06	2.2365e+06	2.16219e+06	1.15346	0.00267078	0.0135231	0.26932	-1.89261	down
Lmbn001364	4-Hydroxy-2-oxopentanoate*	3318-73-8	60233.7	59611.7	59357.1	122789	144259	173334	1.13282	0.0271214	0.04742	0.406926	-1.29716	down
Zmtn001464	4,8-Dihydroxyquinoline-2-carboxylic acid	59-00-7	32245.6	23850.3	30166.6	47834.2	50213.6	52934.2	1.10083	0.00401949	0.0158374	0.571342	-0.807572	insig
mws0715	Phenylacetylglutamine	28047-15-6	37920.2	30634.1	42260.4	34043.6	31607.6	33155.7	0.552101	0.359183	0.408046	1.12153	0.165465	insig
pmd0152	LysoPA 16:0 (2n isomer)	-	2.72874e+06	2.62344e+06	2.23966e+06	2.09101e+06	2.18262e+06	2.05352e+06	0.951757	0.0968633	0.130476	1.19988	0.262894	insig
Lmbn001288	(S)-2-Acetolactate*	71698-08-3	87003	104957	84504.1	158503	163018	213080	1.09366	0.0274378	0.0477102	0.517141	-0.95137	insig
Walbn08698	3-(((2-(dimethylamino)ethoxy)(hydroxy)phosphoryl)oxy)-2-hydroxypropyl oleate	-	1.56766e+07	1.45829e+07	1.35625e+07	1.39369e+07	1.43375e+07	1.54855e+07	0.00648567	0.979852	0.981638	1.00142	0.00204499	insig
Lmyn004460	Abscisate	21293-29-8	3099.91	2873.88	3084.1	26272.2	27681.5	30906	1.15925	0.00286724	0.0136781	0.106739	-3.22783	down
Lmbn005287	(7S,8S)-DiHODE*	143288-65-7	446855	457690	411473	52974.3	48985.1	63354.4	1.15638	0.000555296	0.00739621	7.96073	2.9929	up
pmb2799	12(13)-EpOME	6799-85-5	188243	180718	177355	242805	208198	274032	1.00332	0.0846155	0.11632	0.753502	-0.408317	insig
Sazp003601	Tuberonic acid glucoside*	120399-24-8	386555	352695	367406	439619	541676	638986	0.995851	0.0929051	0.12586	0.683003	-0.550037	insig
Lcsn006884	2,2'-(3-methylcyclohexane-1,1-diyl)diacetic acid	5345-12-0	63939.5	52013	12707.1	42707.8	110004	40890	0.442879	0.480824	0.528237	0.664557	-0.589535	insig
Zmgn004439	Decanoic acid	334-48-5	11716	10423.1	9243.31	15454.2	14854.2	14905.7	1.08529	0.0176561	0.0352806	0.694085	-0.526816	insig
Wasn003197	3-(Beta-D-Glucopyranosyloxy)-5-Hydroxyhexanoic Acid Methyl Ester	-	449153	481134	389115	343143	366716	407299	0.83462	0.117837	0.154041	1.18103	0.240051	insig
pmb3079	N-Acetyl-D-glucosamine 1-phosphate	6866-69-9	312160	344376	232630	459556	765410	748863	1.0278	0.0558338	0.0824338	0.450478	-1.15047	down
pmb2789	13S-Hydroperoxy-6Z,9Z,11E-octadecatrienoic acid	121107-97-9	70008.7	63061.7	120776	97868	85483.7	93655.5	0.351475	0.715038	0.749885	0.91639	-0.125967	insig
Waln011222	2-(2,3-dihydroxypropoxy)-3-(((2-(dimethylamino)ethoxy)(hydroxy)phosphoryl)oxy)propyl palmitate*	-	4.32867e+06	4.00661e+06	4.28838e+06	3.10126e+06	3.03176e+06	2.87704e+06	1.13845	0.00116998	0.00983788	1.40106	0.486522	insig
Wagn011658	1-Palmitoyl-Sn-Glycerol 3-O-Diglucoside	-	163288	155395	120283	75060.4	79382.3	77229.6	1.11119	0.0337076	0.0555854	1.89477	0.92202	insig
Lmyn007622	9,10,18-Trihydroxystearate	496-86-6	45185.4	43028.4	43965.5	8418.47	11778.1	12233	1.14407	0.000146773	0.00456221	4.07588	2.02711	up
pmf0297	1-Eicosanol	629-96-9	225996	221349	189583	200915	197283	195374	0.602624	0.333386	0.383018	1.07304	0.101708	insig
pme3034	Ethylmalonic acid*	601-75-2	62319.5	61057.8	46334.2	36173.6	41816.8	44469	0.949214	0.0732424	0.103876	1.38586	0.470781	insig
Zmgn001039	S-Ribosyl-L-homocysteine	-	897469	1.00103e+06	1.14868e+06	1.74691e+06	1.70557e+06	1.72003e+06	1.12124	0.00896329	0.0230573	0.58911	-0.763391	insig
Zmyn004714	Ricinoleic acid	141-22-0	298941	267290	236609	226796	224395	251795	0.7473	0.198082	0.241968	1.14204	0.191618	insig
mws0237	Azelaic acid	123-99-9	1.56731e+06	1.69661e+06	1.67334e+06	1.82049e+06	1.63139e+06	2.08835e+06	0.690158	0.265391	0.313369	0.891165	-0.166235	insig
Wayn002636	N-(1-Deoxy-1-fructosyl)Tryptophan*	-	15924.1	21352.6	14224.9	29891.8	31143.3	40415.9	1.05771	0.0187309	0.0363888	0.507649	-0.978096	insig
Safn002073	Glu-Leu	5969-52-8	176851	205801	200133	139921	148143	170950	0.980937	0.032512	0.054219	1.26964	0.344425	insig
Safn001719	tryptophan N-glucoside*	-	37298.9	41194.3	38930.5	69696	66775.4	80284.2	1.13725	0.0106392	0.0251166	0.541733	-0.884345	insig
pme3207	cis,cis-Muconate	1119-72-8	1.8774e+07	8.25328e+06	1.11419e+07	7.25398e+06	6.5145e+06	7.77468e+06	0.837218	0.218185	0.264517	1.77175	0.825179	insig
Wafn003485	Dihydroxyoctanoic acid glucoside	-	57934.6	63122.6	50713.3	55625.7	51542.7	68613.8	0.107815	0.842937	0.865364	0.977177	-0.0333079	insig
Lmyn008503	Octanoic acid	124-07-2	10961.4	10976.4	9578.26	17533.3	16711.8	20766.9	1.11557	0.0149412	0.0317253	0.572896	-0.803656	insig
Lmbn005662	9(10)-EpOME	16833-56-0	120402	106600	100789	179802	146757	181892	1.07915	0.0183903	0.0361665	0.644686	-0.633332	insig
Lmmn000806	Dimethylmalonic acid*	595-46-0	95005.3	100731	86370	172765	200175	237117	1.12124	0.0234006	0.0425086	0.462426	-1.11271	down
mws0473	2-Methylsuccinic acid*	498-21-5	761548	764013	781632	1.48448e+06	1.6217e+06	1.86684e+06	1.14339	0.0152374	0.03205	0.463942	-1.10798	down
Wasn003258	Glucosyl 2-Hydroxy-4-Methylpentanoic Acid	-	7.71826e+06	7.91451e+06	8.00207e+06	6.32008e+06	7.01595e+06	7.77101e+06	0.802285	0.177835	0.21916	1.11976	0.163191	insig
MWSHC20163	Cetostearic acid	-	129943	112375	130205	110889	134945	135677	0.155788	0.781968	0.811709	0.976442	-0.0343932	insig
Waln010743	1-(2,3-dihydroxypropoxy)-3-(((2-(dimethylamino)ethoxy)(hydroxy)phosphoryl)oxy)propan-2-yl (11Z,14Z)-octadeca-11,14-dienoate	-	1.62193e+07	1.59003e+07	1.69186e+07	2.08154e+07	1.97683e+07	1.91373e+07	1.10863	0.00622501	0.0192216	0.821121	-0.284333	insig
pmb2804	(9Z,11E)-(13S)-13-Hydroperoxyoctadeca-9,11-dienoic acid	33964-75-9	103230	108499	91573.3	471383	447027	503606	1.15664	0.000875118	0.00842449	0.213291	-2.22911	down
pmb3101	alpha-Isopropylmalate	49601-06-1	254777	261743	216854	1.15338e+06	1.15612e+06	1.56445e+06	1.14917	0.0158151	0.0328332	0.189309	-2.40118	down
MWSmce576	D-Glucose*	50-99-7	668897	740116	676879	481505	459162	476240	1.14219	0.00627664	0.0192426	1.47215	0.55792	insig
Hmyn007081	LysoPG 16:1	-	12371	8069.24	10582.2	239483	212010	260811	1.15643	0.00362784	0.0149485	0.0435522	-4.52111	down
mws2104	D-Pinitol*	10284-63-6	2.05844e+06	1.9806e+06	2.11833e+06	1.80037e+06	1.75608e+06	1.92808e+06	0.996704	0.0289486	0.0496072	1.12268	0.166948	insig
Wdzn000513	methyl alpha-D-fructofuranoside*	-	2.19364e+06	1.97757e+06	2.06005e+06	1.67998e+06	1.60021e+06	1.70688e+06	1.10229	0.0101312	0.024598	1.24948	0.32133	insig
Lmmn000214	Solatriose	528-40-5	267763	185984	136908	137369	113621	117591	0.852178	0.188298	0.231037	1.60251	0.680333	insig
mws1089	Sucrose 6-phosphate	22372-29-8	5.95039e+06	6.51559e+06	4.41853e+06	2.11933e+06	3.03803e+06	3.94671e+06	0.961802	0.0353412	0.0575645	1.85461	0.891116	insig
pme3154	(R)-Mevalonate	150-97-0	455337	515211	377475	259491	330127	348466	0.949792	0.0546671	0.0813464	1.437	0.523055	insig
Lmqn000780	UDP-N-acetyl-alpha-D-glucosamine	528-04-1	1.08817e+06	969829	735340	1.70419e+06	1.94875e+06	2.04245e+06	1.09259	0.0026053	0.013312	0.490455	-1.02781	down
Zmfn000481	UDP-D-xylose	3616-06-6	115621	112934	75893	7.13645e+06	8.32443e+06	8.00005e+06	1.15747	0.00207901	0.0124023	0.0129768	-6.26792	down
Sasn008500	Octadecanedioic acid	871-70-5	236348	226987	205767	101600	106432	135606	1.11277	0.00163312	0.0113256	1.94712	0.961341	insig
PDN189257	2-[2-hydroxy-4-(3-hydroxypropyl)phenoxy]-6-(hydroxymethyl)oxane-3,4,5-triol	-	206133	239452	134472	1.87944e+06	1.6984e+06	2.47498e+06	1.14277	0.0148796	0.0317253	0.0958325	-3.38334	down
MWSslk133	1,14-Tetradecanedioic Acid	821-38-5	55015.9	57295.1	59882.3	53206.7	51467.7	58172.4	0.622309	0.280129	0.326525	1.05739	0.0805142	insig
Lmmn013100	Linolelaidic acid ethyl ester*	544-35-4	18233.4	19428.5	18760.7	19875.4	19438.5	14337.2	0.322191	0.657528	0.698078	1.05166	0.0726667	insig
Rn04196	12-hydroxy jasmonoyl sulfate*	-	196153	189685	156919	819772	602559	1.13852e+06	1.12463	0.048799	0.0736925	0.211944	-2.23824	down
Wasyqn4125	12-Sulfooxyjasmonate*	155408-18-7	190835	187385	172148	891558	625403	1.14131e+06	1.13212	0.04194	0.066193	0.20704	-2.27202	down
Wafn002379	4-(3-Methylbutanoyl)Sucrose	-	54040.9	110130	38720.8	59799	37927.7	47847.9	0.410768	0.475717	0.523429	1.39373	0.478952	insig
Wasn000495	Vicianose	14116-69-9	182966	186853	165254	73409.1	77015.7	95180	1.1315	0.000521941	0.00739621	2.17859	1.1234	up
Lmyn002403	Mandelic acid-β-glucoside	-	525994	496732	496544	717357	789262	840314	1.13128	0.0117109	0.0266895	0.647343	-0.627398	insig
Zmyn000247	(S)-2-Hydroxyglutarate*	13095-48-2	181459	225270	195310	349684	361969	527888	1.07317	0.0596682	0.0869384	0.485695	-1.04188	down
PDN055501	(2Z)-2-hydroxy-3-(4-hydroxyphenyl)prop-2-enoic acid	-	56105.8	40566.7	33895.8	134946	108928	109901	1.10432	0.00287251	0.0136781	0.369071	-1.43803	down
mws0359	Pentadecanoic acid	1002-84-2	7423.1	5607.75	6515.89	6355.14	7354.02	5375.11	0.123225	0.852146	0.872417	1.02423	0.0345434	insig
Walbn06565	13-Amino-13-oxotridecanoic acid	-	1.83246e+06	2.85636e+06	2.38886e+06	1.53552e+06	2.17883e+06	1.71099e+06	0.722367	0.205026	0.249646	1.30456	0.383564	insig
pmd0153	1-Palmitoylglycerol 3-phosphate	22002-85-3	2.44551e+06	2.35965e+06	2.0169e+06	2.02464e+06	2.0546e+06	2.13928e+06	0.685029	0.260998	0.309055	1.09706	0.133637	insig
MWS80006	9-Hydroperoxy-9Z,11E-Octadecadienoic Acid	-	290495	295115	290751	39203	34287.6	37834.1	1.15926	2.75827e-08	3.08651e-05	7.87213	2.97675	up
Lcfn121170	4,6-diethyl-3,6-dihydroxy-8-methyldodec-4-enoicacid	-	57525	66597.7	53994	85267.7	70383.4	83991	0.999446	0.0301095	0.0512824	0.743261	-0.428059	insig
Lmgn000219	Succinate semialdehyde	692-29-5	10422.1	14233.7	17080.3	9751.7	4859.98	11974.9	0.724638	0.151898	0.191413	1.56982	0.650602	insig
pme0534	D-Gluconic acid	526-95-4	5.74838e+06	5.7921e+06	4.37856e+06	6.00923e+06	5.85522e+06	7.25412e+06	0.734278	0.171884	0.212528	0.832648	-0.264221	insig
MWSslk235	Allitol	488-44-8	888542	916808	1.09377e+06	105584	153163	149992	1.1491	0.00410685	0.0160684	7.09283	2.82636	up
mws0214	D-Sorbitol	50-70-4	757941	796429	988234	122330	144690	127089	1.15412	0.0092555	0.0234152	6.45153	2.68964	up
Lmqn000351	Rutinose	90-74-4	432360	415987	442787	350218	328048	375031	1.06772	0.01277	0.0284655	1.2258	0.293726	insig
Zmpn000095	Sorbitol 6-phosphate	20479-58-7	622752	499287	409158	1.89316e+06	1.88751e+06	1.69311e+06	1.13785	0.000132797	0.00452786	0.279733	-1.83788	down
mws4175	D-Glucuronolactone	32449-92-6	75624.3	67667.8	66544.7	72201.7	97370.6	90443.6	0.841633	0.143843	0.182702	0.807015	-0.309332	insig
Lcsn000415	3-Deoxy-D-glycero-D-galacto-non-2-ulopyranosonate	153666-19-4	2.86018e+06	2.56351e+06	1.63063e+06	2.59831e+06	2.41747e+06	3.31601e+06	0.493349	0.412028	0.461983	0.846674	-0.240121	insig
Zmgn000216	2-Hydroxyethylphosphonate	22987-21-9	74092.6	48592.7	50236	23089	25538.6	14669	1.06739	0.0334594	0.0553862	2.73192	1.44992	up
Cmdn000784	Urate	69-93-2	13564.4	19893.8	15317.9	98645.9	76827.5	62871.3	1.13265	0.02311	0.042388	0.204645	-2.28881	down
pme2651	NADP+	53-59-8	79121.5	76364.8	73087.1	80402.7	137016	92637.8	0.756216	0.254285	0.30303	0.737199	-0.439873	insig
mws0576	(R)-3-Hydroxybutanoate	300-85-6	1.06958e+06	1.06239e+06	1.08432e+06	381275	491351	551900	1.12121	0.00622899	0.0192216	2.2578	1.17492	up
pme3382	N-Acetyl-L-threonine	17093-74-2	118886	149451	112146	84379.2	111452	108961	0.773216	0.15935	0.19901	1.24833	0.320003	insig
WaYn011395	2-(2,3-dihydroxypropoxy)-3-(((2-(dimethylamino)ethoxy)(hydroxy)phosphoryl)oxy)propan-2-yl (Z)-14-Octadecenoic Acid	-	1.6806e+06	1.4704e+06	1.38045e+06	1.64568e+06	1.62209e+06	1.85521e+06	0.760431	0.166019	0.206188	0.884532	-0.177013	insig
Safn012079	(2-oxo-3-phosphonooxypropyl)(Z)-octadec-9-enoate	-	4.80525e+06	4.19109e+06	3.69998e+06	3.24927e+06	3.46558e+06	3.36807e+06	0.956074	0.107396	0.142534	1.25919	0.332498	insig
ZbLn003143	1'-(3-methylisobutyryl)sucrose	-	34649.5	49990.4	40719.7	24362.9	18994.3	14786.9	1.05597	0.0189439	0.0367387	2.15602	1.10837	up
Lmyn006221	Gingerglycolipid C	-	211401	199489	176379	79422.2	82881.2	90890.4	1.14601	0.00461505	0.0171568	2.31944	1.21378	up
PDN070595	2-({[3,4-dihydroxy-4-(hydroxymethyl)oxolan-2-yl]oxy}methyl)-6-(3-hydroxy-4,5-dimethoxyphenoxy)oxane-3,4,5-triol	-	477275	699154	396760	830723	677047	757051	0.855668	0.108761	0.14392	0.69462	-0.525704	insig
Wasyqn1721	Mevalonic Acid Glucoside	-	3.77025e+06	4.06451e+06	3.26892e+06	1.82813e+06	1.51789e+06	1.72681e+06	1.13452	0.00656887	0.0196799	2.18885	1.13018	up
Lcfn143038	10-hydroxydecanoicacid10-O-beta-D-glucopyranoside	-	6039.74	6664.87	6609.23	11400.6	8687.88	11195.6	1.08203	0.0388271	0.0619417	0.61737	-0.695793	insig
Zmjn001813	Pimelate	111-16-0	30898.9	33741.5	24877.4	37318.4	35634.6	48560.5	0.875651	0.103189	0.137463	0.73669	-0.44087	insig
mws0262	(R,R)-Tartaric acid	87-69-4	71721.2	66549.5	61937	35885.3	114067	99478.5	0.165463	0.565562	0.612054	0.802656	-0.317146	insig
Lmbn005923	Crepenynate	2277-31-8	15482.8	12780.9	10255.4	28088	26445.7	36342.7	1.09354	0.0154973	0.032414	0.423862	-1.23833	down
pme0256	Xanthine	69-89-6	232668	231716	255349	2.14234e+06	2.70091e+06	2.51444e+06	1.15785	0.00537911	0.0178802	0.0978204	-3.35372	down
Rfmb087	9-Hydroxy-13-oxo-10-octadecenoic Acid	-	215506	178473	167704	2.84271e+06	2.7917e+06	3.26194e+06	1.15804	0.00265273	0.0134928	0.0631363	-3.98539	down
Zbfn010761	1-O-Linoleoyl-3-(2,3,4-Trihydroxybenzophenone)	-	1.53466e+07	1.40161e+07	1.38457e+07	1.80576e+07	1.72054e+07	1.68005e+07	1.07166	0.0092752	0.0234152	0.829919	-0.268958	insig
MWSmce520	(6Z)-Octadecenoic acid	593-39-5	20455.5	19349.3	24416.4	13568.5	18291.1	14604.9	0.952111	0.0483261	0.0731758	1.38215	0.466919	insig
MWS5136	Mono-Methyl Glutarate*	1501-27-5	43427.5	43690.8	36314.1	113293	112296	119385	1.15125	2.44342e-05	0.00201743	0.357801	-1.48277	down
mws0924	2-Methylglutaric acid*	617-62-9	443060	458635	453502	954468	1.04091e+06	1.1343e+06	1.15202	0.00726263	0.0206266	0.433015	-1.20751	down
MWSmce690	Erythorbic acid	89-65-6	146047	117770	120356	122666	191831	159123	0.646783	0.27343	0.321395	0.811142	-0.301973	insig
MWS0946	Sphingosine 1-phosphate	26993-30-6	6722.92	5778.01	4108.31	24533.2	26260.2	27492.1	1.13938	6.30996e-05	0.00306993	0.212163	-2.23676	down
MWS2010	3-nitro-L-tyrosine	621-44-3	34477.1	28089.8	25269.7	45397	42519.2	44932.4	1.06097	0.0226276	0.0415769	0.661178	-0.596889	insig
MWS0952	Sphinganine 1-phosphate	19794-97-9	24526.5	26594.7	22704.5	63767.4	70405.2	71236.4	1.15252	0.000605724	0.00739621	0.359408	-1.47631	down
Waptn06085	DGMG 18:3(2n isomer)	-	159665	123311	135582	230105	202184	274884	1.06208	0.0277646	0.0480939	0.591875	-0.756636	insig
Waptn05947	DGMG 18:3	-	168358	129953	139613	229363	210216	261232	1.07124	0.0111141	0.0259097	0.624882	-0.678344	insig
Wasyqn2417	Homomevalonic Acid Glucoside	-	1.31222e+07	1.31757e+07	1.17846e+07	1.29786e+07	1.3204e+07	1.48168e+07	0.641388	0.260777	0.309055	0.928857	-0.106472	insig
Wayn002279	Dihomocitric acid	-	2.95568e+06	2.08692e+06	2.19707e+06	3.7945e+06	2.76773e+06	4.46146e+06	0.884904	0.107505	0.142534	0.656738	-0.60661	insig
Lcsn002767	Gly-Leu-Phe	103213-38-3	162805	149802	138461	103937	119194	136682	0.905885	0.0663352	0.0954102	1.25361	0.326092	insig
Zmyn004732	2(R)-HOT	-	99183.6	69508.7	71289.6	55312	57672.5	65748.8	0.866198	0.158087	0.197874	1.34268	0.425117	insig
PDN031018	8-hydroxy-3-methyl-10-[3,4,5-trihydroxy-6-(hydroxymethyl)oxan-2-yl]-1-{[3,4,5-trihydroxy-6-(hydroxymethyl)oxan-2-yl]oxy}-9,10-dihydroanthracen-9-one	-	53977.7	51881.5	45478.8	119558	145585	191459	1.1211	0.038395	0.0613772	0.331444	-1.59316	down
MWS2426	Tryptophan glutamic acid	36099-95-3	24463.8	15477.7	14310.5	24980.4	17536.6	29604	0.628851	0.279417	0.32639	0.752236	-0.410742	insig
MWStz396	Gingerglycolipid A	145937-22-0	918623	776237	733489	1.29517e+06	1.30163e+06	1.60358e+06	1.09412	0.0134582	0.0294655	0.578125	-0.790546	insig
mws0147	3-Hydroxyisovalerate	625-08-1	68172.2	65495.6	76487.8	59314.7	62914.6	65024	0.840453	0.132906	0.170552	1.12231	0.166466	insig
MWS80007	13-Hydroperoxy-9Z,11E-octadecadienoic acid*	23017-93-8	452907	438323	421145	44927.7	51975.9	62493.5	1.15516	3.17874e-05	0.00216524	8.23336	3.04148	up
Lmyn006011	Gingerglycolipid B	88168-90-5	9.04532e+06	7.33028e+06	7.27528e+06	5.39601e+06	5.22363e+06	5.53327e+06	1.08033	0.0470965	0.0718977	1.46419	0.5501	insig
Lmbn001676	(R)-3-Hydroxy-3-methyl-2-oxopentanoate*	-	55211	64703.9	49361.8	112397	138679	145468	1.12146	0.00824788	0.0218706	0.42688	-1.2281	down
Sasn009432	9,10-Dihydroxystearate	-	74249.5	46190.4	67652.1	49048.8	40921.4	44931.2	0.824388	0.164033	0.204174	1.39429	0.479533	insig
Wcdn003654	Feruloyl Lactate	-	19223	21850.2	21728.2	67308.1	69803.2	86681.8	1.1494	0.011399	0.0264089	0.280623	-1.8333	down
Wagn012030	2-Palmitoyl-Sn-Glycerol 3-O-Diglucoside	-	1.00939e+06	888473	951151	730057	666525	653116	1.10882	0.00489141	0.0175354	1.38997	0.475052	insig
Cmsn004064	Decumbic acid	390401-25-9	2.42673e+06	2.48575e+06	2.49019e+06	1.96981e+06	2.09443e+06	2.05161e+06	1.13662	0.0016252	0.0113256	1.21041	0.275493	insig
Lmgn002555	2-Propylglutaric acid	32806-62-5	61057.2	65462.3	63316.8	87583.8	100522	112997	1.10077	0.0337288	0.0555854	0.630471	-0.665497	insig
Safn011471	2-hydroxy-3-{[3,4,5-trihydroxy-6-(hydroxymethyl)oxan-2-yl]oxy}propyl octadeca-9,12,15-trienoate	-	202848	204786	164187	371264	280222	379151	1.0726	0.0268298	0.0470092	0.554823	-0.849901	insig
Lmrn002746	2-Hydroxy-4-methylpentanoic acid	498-36-2	24035	27773.3	26223.2	17383.5	16315	20328	1.06867	0.00798071	0.0214742	1.44432	0.53039	insig
Zbfn008434	1-O-Linoleoyl-3-O-galactopyranosyl-L-glycerol	-	1.42839e+06	1.23495e+06	1.48399e+06	1.06327e+06	1.10079e+06	1.18436e+06	0.988035	0.0532789	0.0797047	1.23859	0.308702	insig
Lmbn005443	13-OxoODE*	54739-30-9	111251	132036	113135	279439	312037	362012	1.14	0.00999005	0.024408	0.373808	-1.41963	down
Waln011524	1-(2,3-dihydroxypropoxy)-3-(((2-(dimethylamino)ethoxy)(hydroxy)phosphoryl)oxy)propan-2-yl palmitate*	-	4.25735e+06	3.83675e+06	4.25204e+06	2.95857e+06	3.27607e+06	2.71166e+06	1.07857	0.00661272	0.0196799	1.38003	0.464697	insig
Wasn002512	6-Galloylglucosyl Aascorbic acid	-	228018	293780	274359	263880	257803	286851	0.139587	0.860415	0.879274	0.984692	-0.0222558	insig
Hmqn004825	Rabdosia acid A*	-	133881	136120	123618	279521	276148	331530	1.14557	0.00919374	0.0234152	0.443664	-1.17246	down
pmb2787	9-OxoODE*	54232-59-6	123321	138582	130573	292048	266093	319233	1.147	0.00563456	0.0183602	0.44733	-1.16059	down
pmb2786	9(S)-HOT*	89886-42-0	107996	130394	114121	288163	297306	353474	1.14336	0.00624997	0.0192216	0.375434	-1.41337	down
Safn009833	5-[(1S,2R,3R,5S)-3,5-dihydroxy-2-[(E,3S)-3-hydroxyoct-1-enyl]cyclopentyl]pentanoic acid	-	350080	319208	313919	1.06117e+06	1.06437e+06	1.11926e+06	1.15812	2.70433e-05	0.00201743	0.303011	-1.72256	down
Lmbn002072	2-Propylsuccinic acid	618-57-5	31865.2	39918.1	37706.5	40224.4	53905.7	58161.7	0.899296	0.102544	0.136883	0.718947	-0.476042	insig
Zmyn004449	9-Hydroxy-12-oxo-10(E),15(Z)-octadecadienoic acid	-	29457	21865.6	18572.8	18289	19113.7	26607.7	0.261606	0.66342	0.702334	1.09194	0.126892	insig
PDN124170	2-[3-hydroxy-5-(hydroxymethyl)phenoxy]-6-(hydroxymethyl)oxane-3,4,5-triol	-	90947.3	114744	87330.7	618601	574696	687912	1.15352	0.00235623	0.0128228	0.155763	-2.68258	down
MWS2413	N-Acetyl-beta-alanine	3025-95-4	224629	230897	263034	246875	325883	318338	0.835334	0.135535	0.17333	0.806378	-0.310472	insig
Lcfn121098	HexosylLPE16:0	-	7496.74	6760.11	6049.73	16494.7	17716.7	13956	1.13248	0.00745114	0.0207793	0.421583	-1.24611	down
Rn016494	12-HO-J-Ile	-	67338.1	66460.3	62423	843496	912278	992413	1.15942	0.0025229	0.0130888	0.0714003	-3.80793	down
Zamn00402	sorbose*	3615-56-3	702040	731998	703092	516234	491900	540509	1.1396	0.000600691	0.00739621	1.38	0.46467	insig
PDN020883	methyl 2,3,4,5-tetrahydroxypentanoate	-	643224	694538	712827	473195	443674	469213	1.13964	0.0032565	0.0141947	1.47941	0.565026	insig
MWS0559	1,6-anhydro-β-D-glucose	498-07-7	123796	111356	151818	103725	88788.2	98085	0.93482	0.101924	0.13659	1.33163	0.413194	insig
mws1189	D-Galacturonate*	685-73-4	1.67637e+06	1.66514e+06	2.76946e+06	1.29391e+06	1.20255e+06	1.27473e+06	0.92536	0.166248	0.206244	1.62043	0.696379	insig
pme3705	D-Glucuronate*	528-16-5	1.64966e+06	1.76726e+06	2.58922e+06	1.23338e+06	1.13195e+06	1.19655e+06	1.00726	0.108809	0.14392	1.68622	0.753796	insig
PDN188899	(2S,3S,4S,5R)-2,3,4,5-Tetrahydroxy-6-Oxohexanoic Acid	-	1.69786e+06	1.5322e+06	2.31236e+06	1.49838e+06	1.35263e+06	1.58292e+06	0.715848	0.256122	0.304894	1.25	0.32193	insig
mws0854	L-Rhamnose*	3615-41-6	321443	342792	347550	385727	378531	416988	1.04225	0.0213249	0.0396389	0.856541	-0.223406	insig
mws0236	Taurine	107-35-7	4.30215e+06	4.29589e+06	3.46895e+06	1.95039e+06	2.04824e+06	2.30622e+06	1.12072	0.0116856	0.026686	1.91392	0.936531	insig
pme2125	Raffinose*	512-69-6	5.51337e+07	7.20015e+07	8.52591e+07	1.85052e+07	2.3248e+07	2.00735e+07	1.12989	0.0263764	0.0467013	3.43532	1.78045	up
mws0863	2-Deoxy-D-ribose 5-phosphate*	102916-66-5	328135	289788	283534	307566	379756	418154	0.81141	0.159139	0.198968	0.815448	-0.294335	insig
Wasn000977	4-O-galactopyranosylxylose	14087-31-1	185344	178400	171382	74195.3	62553.4	80129	1.14325	0.000124861	0.00452786	2.46741	1.303	up
Wcdn000881	N-Fructosyl Pyroglutamate	-	663636	696474	683652	172037	171729	239298	1.14202	0.000520689	0.00739621	3.50521	1.8095	up
MWS1983	Maltitol	585-88-6	3.22194e+06	3.41705e+06	2.71569e+06	1.2287e+06	1.37098e+06	1.3111e+06	1.14403	0.0107148	0.0252419	2.39202	1.25823	up
Lmqn000213	Stachyose	470-55-3	2.10979e+06	1.55235e+06	1.29992e+06	761752	919760	774341	1.06021	0.0673523	0.0962544	2.02051	1.01472	up
mws1333	Melibiose	585-99-9	3.01024e+07	3.37348e+07	2.83913e+07	1.41146e+07	1.49504e+07	1.47602e+07	1.14929	0.00812315	0.0217459	2.10446	1.07345	up
pmb2826	(S)-2-Methylmalate	-	135393	177424	152285	376975	411011	498018	1.13233	0.0104924	0.0249277	0.361664	-1.46728	down
Wasyqn0468	L-Glutamyl-L-Cysteinyl-Glycine	-	1.08843e+07	1.38184e+07	8.27308e+06	1.48559e+06	1.52006e+06	1.59534e+06	1.14764	0.0274579	0.0477102	7.16711	2.84139	up
pmb2507	2-Deoxy-D-ribose 1-phosphate*	17210-42-3	79557.2	60002.5	32148.6	3.65419e+06	4.61659e+06	4.66512e+06	1.15062	0.00586426	0.018537	0.0132738	-6.23528	down
pme2074	(-)-Jasmonoyl-L-isoleucine	120330-93-0	35006.9	36934.1	37250.7	226954	213301	242844	1.15932	0.00187064	0.011866	0.159848	-2.64523	down
mws0655	Pyridoxal phosphate	54-47-7	35148.6	42999.9	32228.6	264133	265479	345032	1.15216	0.0100233	0.0244358	0.126197	-2.98626	down
mws0981	Isoxanthopterin	529-69-1	72952	77126.8	76074	38151.5	50042.9	39263.7	1.11246	0.00781923	0.0214742	1.77433	0.827276	insig
mws0470	Methylmalonate*	516-05-2	168735	163869	184320	902465	978525	1.05495e+06	1.15813	0.00253751	0.0130888	0.176067	-2.5058	down
Zmpn000638	3-Guanidinopropanoate	353-09-3	270045	290473	262185	159326	174972	194074	1.1144	0.00191934	0.011866	1.55705	0.638818	insig
Wasn001627	Glucosyl 2,3-Dihydroxy-2-Methylbutanoic Acid	-	8.31428e+06	8.17811e+06	7.67916e+06	1.09415e+06	1.30881e+06	1.25393e+06	1.15824	0.000258746	0.00536178	6.60987	2.72462	up
pme2914	3-Hydroxy-3-methylglutarate	503-49-1	378431	417146	342926	417941	564327	664838	0.892149	0.132342	0.170024	0.691214	-0.532795	insig
Lcfn121257	(6-amino-purin-9-yl)-succinicacid	-	678151	673314	576854	9.0526e+06	9.17107e+06	1.09781e+07	1.15828	0.0045715	0.017156	0.0660342	-3.92064	down
mws0341	(R)-2-Hydroxyisocaproate	20312-37-2	156594	151163	154502	84134.6	83691	116332	1.06034	0.0293752	0.0502613	1.62677	0.70201	insig
mws1164	D-Fructose*	57-48-7	591813	681466	657314	496206	438620	525814	1.04177	0.013447	0.0294655	1.32174	0.402443	insig
pmf0138	D-Mannose*	3458-28-4	390875	505876	542758	364258	271399	315099	0.977964	0.0493915	0.0742864	1.51407	0.59843	insig
pmf0139	D-Galactose*	59-23-4	555693	618071	642351	475709	465535	496686	1.07328	0.0284593	0.0490692	1.26301	0.336862	insig
mws1595	L-Fucose*	-	27251.9	25981.1	19672.6	38015.2	40778.8	41537.3	1.07145	0.0106136	0.0251166	0.605874	-0.722911	insig
pme2758	4-Hydroxy-L-glutamate	3913-68-6	130294	124704	141196	182149	147409	199655	0.961638	0.0906527	0.123557	0.748646	-0.417645	insig
MWSmce326	AICAR phosphate (Acadesine phosphate)	681006-28-0	457313	513271	356062	1.2495e+06	951785	1.20296e+06	1.11399	0.00726236	0.0206266	0.389704	-1.35955	down
Walbn00312	Octose*	6291-04-9	3.60226e+06	3.00154e+06	3.86288e+06	2.58389e+06	2.28208e+06	2.65092e+06	1.01746	0.0442501	0.0683921	1.39242	0.477596	insig
Zmyn000155	N-Acetylornithine	6205-08-9	2.95921e+07	3.02919e+07	2.02051e+07	8.55056e+06	8.56415e+06	8.4762e+06	1.131	0.0305746	0.0517594	3.1296	1.64598	up
pme2563	gamma-L-Glutamyl-L-cysteine	636-58-8	84785.8	128015	57558.5	14222.3	8775.69	21089.2	1.0858	0.0626942	0.090874	6.13237	2.61645	up
Zayn001165	Malic acid-1-O-glucopyranoside	-	54697.8	75744.6	57738.8	54402.4	52340.5	76863.2	0.107329	0.889006	0.903541	1.02492	0.0355076	insig
pme1086	Glutathione	70-18-8	9.32958e+06	1.17954e+07	6.5905e+06	786264	1.07321e+06	954571	1.1451	0.0309372	0.0522942	9.84898	3.29997	up
Wayn000918	Isocitric acid-1-O-diglucoside	-	31355.9	42725.4	27248.6	32800.5	34913	46637.2	0.400753	0.53019	0.575443	0.886133	-0.174406	insig
mws0219	L-Aspartate*	56-84-8	457232	504838	445612	1.18113e+06	925524	1.06087e+06	1.13822	0.0117595	0.0267458	0.444411	-1.17003	down
MWSmce486	D-Gal alpha 1->6D-Gal alpha 1->6D-Glucose	13382-86-0	49620.8	40948.2	48514.4	15260.1	16487.4	15046.4	1.1513	0.0065851	0.0196799	2.97226	1.57156	up
pme2529	1,5-Anhydro-D-glucitol	154-58-5	604986	539923	429873	846388	813232	902087	1.06808	0.010833	0.0254667	0.614739	-0.701954	insig
Wasn000737	6-Galloyl Ascorbic acid	-	93428.9	83841.2	84888.1	42831.8	46188.9	51654.5	1.13572	0.000600975	0.00739621	1.86357	0.898069	insig
Lcfn121164	6-Phospho-D-gluconate	53411-70-4	1.17492e+06	1.05473e+06	611485	829083	807971	768485	0.354481	0.486373	0.533058	1.18108	0.240109	insig
MWSmce165	L-Fucitol	13074-06-1	1.01425e+06	1.17835e+06	1.24747e+06	1.16942e+06	1.14511e+06	1.28412e+06	0.371236	0.55786	0.604303	0.955934	-0.0650171	insig
Wamxn00597	Glucuronic acid xyloside	-	487676	560332	540965	675231	633046	680171	1.06941	0.00988141	0.0241954	0.799102	-0.323549	insig
Lmyn000160	Mucic acid Dimethyl Ester	-	3.40882e+06	3.86788e+06	4.03177e+06	3.79542e+06	3.02877e+06	4.18246e+06	0.172034	0.811115	0.839628	1.02742	0.0390268	insig
mws0344	D-Xylonate*	526-91-0	6.57981e+06	6.50358e+06	9.36306e+06	1.00792e+07	8.49069e+06	1.24877e+07	0.825672	0.130348	0.167848	0.722737	-0.468457	insig
Wasyqn0366	D-Arabinonate*	32609-14-6	3.57152e+06	3.39392e+06	5.38325e+06	5.34342e+06	4.90402e+06	6.83659e+06	0.805506	0.142137	0.18074	0.722821	-0.46829	insig
pme1712	N6-(L-1,3-Dicarboxypropyl)-L-lysine	997-68-2	127947	139029	108833	176533	177152	201737	1.06594	0.00787061	0.0214742	0.67662	-0.563583	insig
pme1975	Malonate	141-82-2	681844	689940	683563	239265	297568	365934	1.11282	0.00872204	0.0226976	2.27672	1.18696	up
mws1090	D-Glucose 1-phosphate*	59-56-3	38822.9	47870.7	38596.1	1.3505e+06	1.23509e+06	1.06082e+06	1.15789	0.00506037	0.0176404	0.0343597	-4.86314	down
Safn000917	D-Mannose 6-phosphate	-	39736.6	42449.3	44002.4	224710	228600	235676	1.15952	4.92602e-05	0.00275611	0.183151	-2.4489	down
Walbn00220	6-Deoxy-5-ketofructose 1-phosphate	-	1.56913e+07	1.4269e+07	1.30341e+07	1.274e+07	1.142e+07	1.09578e+07	0.954443	0.0552138	0.0820508	1.22429	0.291948	insig
mws0154	Shikimate	138-59-0	48426.4	50784.4	44354.4	66161.4	86747.5	93968.4	1.06723	0.0478421	0.0727382	0.581524	-0.782089	insig
Zmgn000173	D-Ribose	50-69-1	22892.8	44224.7	27186.4	50492.5	44034.8	60854.9	0.894865	0.0717195	0.101975	0.606916	-0.720431	insig
MWSmce203	D-Cellobiose	528-50-7	2.18121e+06	2.43339e+06	1.78947e+06	851427	861239	899106	1.13745	0.0207366	0.0389988	2.452	1.29396	up
Wayn000504	Malic acid-1-O-diglucoside	-	104964	91666.2	118174	63580.2	64535.9	80152.6	1.03145	0.0233385	0.0424648	1.51153	0.596012	insig
Safn000221	UDP-D-galactose	-	83864.6	82544.6	42928.5	1.33073e+07	1.23609e+07	1.14637e+07	1.15562	0.00185444	0.011866	0.00563769	-7.47068	down
pme2879	5-Hydroxymethyluracil	4433-40-3	188090	224061	164235	76849.5	60949.5	86199.7	1.11508	0.0113894	0.0264089	2.57316	1.36354	up
mws1489	Octadecanoic acid	57-11-4	361637	318509	316685	281221	319346	329705	0.545623	0.346454	0.395594	1.07155	0.0996954	insig
Zbqn004177	N-(sulfonyl)phenylalanine	-	170968	163102	95313.5	903655	987368	1.15135e+06	1.13686	0.00363359	0.0149485	0.141135	-2.82486	down
pme2602	O-Phospho-L-serine	407-41-0	167404	189177	142071	59671	57335.2	92359.4	1.07933	0.00605642	0.0190369	2.38173	1.25201	up
MWS4471	N-Alpha-Acetyl-L-Asparagine	4033-40-3	538910	659908	470454	137108	149689	159819	1.14563	0.0168804	0.0344693	3.7376	1.90211	up
mws0712	N-Propionylglycine	21709-90-0	77807.9	80010.6	47947.3	56129.3	60917.9	79782.2	0.0896407	0.826177	0.852066	1.0454	0.0640584	insig
PDN236952	(2s,3s,4s,5r)-2-{[(2s,3s,4s,5r)-5-({[(2r,3s,4s,5r)-5-({[(2r,3s,4s,5r)-3,4-dihydroxy-2,5-bis(hydroxymethyl)oxolan-2-yl]oxy}methyl)-3,4-dihydroxy-2-(hydroxymethyl)oxolan-2-yl]oxy}methyl)-3,4-dihydroxy-2-(hydroxymethyl)oxolan-2-yl]oxy}-2,5-bis(hydroxymethyl)oxolane-3,4-diol	-	558159	586714	532622	949071	704834	634202	0.888601	0.163329	0.203524	0.733137	-0.447846	insig
mws0264	alpha,alpha-Trehalose*	99-20-7	6.39825e+07	7.59709e+07	7.32456e+07	2.55604e+07	2.87848e+07	2.76494e+07	1.15082	0.00450398	0.017156	2.60016	1.3786	up
Zmzn000113	L-threo-3-Methylaspartate	6061-13-8	4.39648e+06	5.40631e+06	4.53099e+06	6.89311e+06	7.09918e+06	7.14433e+06	1.09911	0.0147619	0.0317072	0.678149	-0.560326	insig
Lcsn000385	Glu-Asn	36314-37-1	294191	330785	247892	311935	251138	295840	0.074331	0.88518	0.90211	1.01625	0.0232518	insig
Lcfn121113	DL-Glycerol 1-phosphate	57-03-4	3.82133e+06	3.87303e+06	2.89697e+06	5.98441e+06	6.30237e+06	6.795e+06	1.09726	0.00270848	0.0135308	0.555049	-0.849313	insig
Wayn000815	N-(1-Deoxy-1-fructosyl)Glutamic acid	-	746875	775512	924646	380169	304131	361683	1.13139	0.00649777	0.0195984	2.33946	1.22617	up
Lcfn121145	3-Dehydro-L-gulonate 6-phosphate	-	4.65622e+06	4.19631e+06	2.84685e+06	2.71803e+06	2.48233e+06	2.26618e+06	0.936541	0.114564	0.150114	1.56691	0.647919	insig
Walbn00518	3,4-dihydroxy-2-(d-glucopyranose-6-O-yl)butanoic acid	-	28499.8	23419	29571	13557.7	12357.4	19748.4	1.01751	0.017027	0.0346421	1.78457	0.835576	insig
pme3311	D-Fructose 1,6-bisphosphate	488-69-7	57367.8	69992.2	45216.4	1.34755e+06	1.74322e+06	1.86557e+06	1.15467	0.00936105	0.0235041	0.0348194	-4.84397	down
Rsn000556	glucose 3-phosphate*	-	32112.3	41949.9	38773.4	1.12999e+06	1.16874e+06	1.09628e+06	1.15879	0.000290063	0.00554288	0.0332358	-4.91112	down
Sasn000277	myo-Inositol 4-phosphate	142760-33-6	35058.6	44785.7	36143.4	234981	246051	197450	1.15174	0.00459945	0.017156	0.170952	-2.54834	down
Lmdn000248	Verbascose	546-62-3	156330	96389.3	94330.7	66530.2	71527.3	96435.9	0.792723	0.198288	0.241968	1.48	0.565594	insig
Lcfn121103	Asp-Glu-Tyr	-	35551.5	37964.9	29431.8	19908.4	25692.3	17742.2	1.02396	0.0192914	0.0370912	1.62525	0.700663	insig
mws0874	3'-AMP	84-21-9	758880	846186	594238	416354	505929	495076	1.01442	0.0572054	0.0838962	1.55169	0.633842	insig
Lmbn000216	D-erythro-3-Methylmalate*	152204-30-3	203966	218929	217357	363897	343376	499922	1.08535	0.0601325	0.0875009	0.530363	-0.914949	insig
Zmyn000230	2-Dehydro-3-deoxy-L-arabinonate	-	157576	190261	222998	357389	310617	495500	1.04585	0.0582443	0.0850853	0.490617	-1.02733	down
mws1080	alpha-D-Galactosyl-(1->3)-1D-myo-inositol	3687-64-7	1.19331e+08	1.27729e+08	1.01924e+08	5.12288e+07	5.34096e+07	5.33553e+07	1.14423	0.013345	0.0294539	2.20885	1.14329	up
mws1593	Maltotetraose	34612-38-9	3.00809e+06	2.47361e+06	2.0848e+06	642365	640574	604746	1.14676	0.0192334	0.0370433	4.00834	2.00301	up
Wcsn000472	Laminarin	9008-22-4	1.46769e+07	1.15594e+07	7.54132e+06	2.95523e+06	2.94856e+06	2.94238e+06	1.11251	0.0565716	0.0831847	3.81834	1.93294	up
mws4163	Nystose	13133-07-8	9.02035e+06	8.48818e+06	8.07933e+06	1.11105e+06	1.29945e+06	1.27872e+06	1.15826	0.000888374	0.00842449	6.93586	2.79407	up
mws0866	D-Glucose 6-phosphate*	56-73-5	37874.6	35762.1	38266.3	1.31944e+06	1.25931e+06	1.20946e+06	1.16014	0.00066811	0.00748855	0.0295398	-5.0812	down
MWS2442	D-Fructose 6-phosphate*	643-13-0	46575.1	37917.1	61655	1.40239e+06	1.20255e+06	1.1081e+06	1.15536	0.00505431	0.0176404	0.0393606	-4.6671	down
Waptn00451	L-Pentahomoserine Glucoside	-	191202	264580	290508	29582.5	40360.8	36448.4	1.14577	0.0179838	0.0358076	7.01454	2.81035	up
mws0889	D-Threonate	3909-12-4	99962.7	110644	139292	421895	418950	481484	1.14624	0.0005902	0.00739621	0.264608	-1.91807	down
Wasn000528	L-Ascorbic acid-2-glucoside	129499-78-1	616704	637063	426112	816025	1.01173e+06	1.08528e+06	1.01328	0.0182263	0.0360339	0.576676	-0.794167	insig
Hmcn000192	Sedoheptulose	3019-74-7	1.38495e+06	1.43393e+06	1.24551e+06	4.83427e+06	4.3104e+06	5.29639e+06	1.15288	0.00524846	0.0177991	0.281447	-1.82906	down
PDN158371	Kestose	562-68-5	2.35847e+07	2.87245e+07	2.12406e+07	1.37373e+07	1.23719e+07	1.35929e+07	1.10934	0.0322734	0.053991	1.85254	0.889502	insig
Lmsn000381	beta-Maltose*	69-79-4	1.37565e+08	1.64188e+08	1.5188e+08	5.85689e+07	6.23911e+07	5.99639e+07	1.1528	0.00621294	0.0192216	2.50732	1.32614	up
mws5038	Palatinose*	13718-94-0	1.38315e+08	1.6443e+08	1.55208e+08	6.10328e+07	6.18325e+07	5.95438e+07	1.15341	0.00653242	0.0196499	2.51058	1.32802	up
Lmxn000398	beta-Lactose*	63-42-3	1.39123e+08	1.63181e+08	1.53067e+08	6.1555e+07	6.21564e+07	6.029e+07	1.1545	0.00565295	0.0183602	2.47482	1.30732	up
Zmpn000199	D-Galactarate	526-99-8	2.76094e+06	2.73374e+06	2.46396e+06	1.08912e+07	9.68974e+06	1.13656e+07	1.15621	0.00296441	0.0137434	0.249124	-2.00506	down
Zmyn000108	D-Glucarate	87-73-0	2.89359e+06	2.62345e+06	2.402e+06	1.0457e+07	9.23756e+06	1.1215e+07	1.15312	0.00376539	0.0153776	0.256201	-1.96465	down
PDN227473	(2r,3s,4s,5r,6s)-2-(hydroxymethyl)-6-{2-methoxy-4-[(1e)-prop-1-en-1-yl]-5-{[(2s,3r,4s,5s,6r)-3,4,5-trihydroxy-6-(hydroxymethyl)oxan-2-yl]oxy}phenoxy}oxane-3,4,5-triol	-	5.15034e+06	7.32188e+06	3.11093e+06	8.63483e+06	9.75569e+06	1.05893e+07	0.922835	0.0487607	0.0736925	0.537725	-0.89506	insig
Sasn003250	Valinopine	-	253212	285398	314463	150286	142148	141514	1.13856	0.0138967	0.0301364	1.96584	0.975148	insig
Zken113980	beta-D-Fructose 2-phosphate*	-	5.68091e+06	5.24852e+06	5.6662e+06	4.21039e+06	9.46788e+06	1.49346e+07	0.573062	0.324917	0.375601	0.580005	-0.785862	insig
Lcfn121063	N-Salicyloylasparticacid	56145-94-9	10729	7303.55	6417.51	3670.45	5209.49	2720.81	0.978789	0.0621598	0.0903336	2.10762	1.07562	insig
mws0206	2-Hydroxybutanoic acid	3347-90-8	15108	16029.3	17077.9	7845.24	17665.5	14019.8	0.533731	0.419638	0.469575	1.2197	0.286523	insig
Zken000371	GMP	85-32-5	116442	128650	51950.1	429112	457188	525495	1.09034	0.000665547	0.00748855	0.2104	-2.24879	down
Zmpn000844	3-Methylamino-L-alanine	15920-93-1	1.97716e+07	2.97727e+07	2.72477e+07	1.06245e+07	1.41191e+07	1.50248e+07	1.0381	0.0379246	0.0608861	1.93098	0.949332	insig
MWS2376	trans-4-Hydroxycyclohexanecarboxylate	3685-26-5	33110.7	40853.9	37687.3	67888.8	66805.2	69610.4	1.13619	0.0022868	0.0127946	0.546497	-0.871714	insig
Lmbn000121	3-Cyano-L-alanine	6232-19-5	102082	119046	112094	24577.7	27390.2	13541.8	1.12239	0.000186381	0.00505597	5.0866	2.3467	up
Lcsn007077	Octyl-Beta-D-Glucopyranoside	29836-26-8	2973.4	2148.06	4424.7	3512.27	5087.48	2884.87	0.408095	0.527053	0.572595	0.831212	-0.266711	insig
pme2589	2-Oxoadipate	3184-35-8	57638	64259.4	56157.4	57864	45061.7	75793.3	0.0589975	0.98282	0.9837	0.996283	-0.00537212	insig
Waln010449	1-(2,3-dihydroxypropoxy)-3-(((2-(dimethylamino)ethoxy)(hydroxy)phosphoryl)oxy)propan-2-yl (E)-hexadec-9-enoate	-	183738	172320	164396	283467	267219	262396	1.14204	0.000358015	0.00606998	0.6401	-0.643631	insig
ML10197929	Creatine	57-00-1	42004.9	51181.8	34660.9	70511.8	49453.4	61439.6	0.875437	0.0863356	0.118394	0.704764	-0.504788	insig
pme3882	Deoxyuridine	951-78-0	128372	136922	146490	35003.6	28683.9	40015	1.14652	0.000240746	0.00517085	3.97082	1.98944	up
Waptn06507	DGMG 18:1	-	53746.6	46292	56753.3	33243.6	25157.4	39193.6	0.996276	0.0206451	0.038892	1.60656	0.683977	insig
Hmyn007087	LysoPI 16:0	-	7948.5	6142.91	5387.98	7159.38	7956.52	15303.6	0.70363	0.292682	0.340094	0.640358	-0.643048	insig
Lmbn001754	(2R,3S)-3-Isopropylmalate*	921-28-8	270879	276992	239458	1.2744e+06	1.2579e+06	1.75163e+06	1.1496	0.0183315	0.0361143	0.183787	-2.4439	down
Safn001322	2-Methylguanosine	2140-77-4	229892	224486	256615	509040	576524	578246	1.1498	0.00161947	0.0113256	0.427328	-1.22658	down
Zmjn001030	Adenosine 2'-phosphate	130-49-4	62539.7	77812.1	71617	689462	672033	719909	1.15826	0.000165547	0.00474994	0.101839	-3.29563	down
Zmgn003633	Traumatin	65410-38-0	12357.5	14668.1	16522	12742.1	11152.3	13663.6	0.661406	0.243871	0.291863	1.15948	0.213474	insig
pmf0096	Oxalate	144-62-7	26605.5	18122.9	9270	75245.4	71621.7	53746.7	1.04914	0.00526255	0.0177991	0.269166	-1.89343	down
pme0257	Uracil	66-22-8	133447	135586	146478	317387	271576	368339	1.13387	0.0212887	0.0396389	0.434044	-1.20409	down
Lcsn001527	Gly-Gly-Phe	6234-26-0	14198.6	7890.4	15782.8	12071.4	11338.4	13530.4	0.0474275	0.911048	0.922591	1.02522	0.0359376	insig
pma6455	D-Ribulose 5-phosphate	4151-19-3	106928	119653	67177.2	217182	471795	349429	1.05133	0.071667	0.101975	0.282894	-1.82167	down
pme1730	D-Erythronolactone	15667-21-7	20147.4	33339.6	67238.2	71786.2	87528.2	118180	0.903499	0.0556925	0.0824337	0.435055	-1.20073	insig
Lcsn001170	Thr-Leu	50299-12-2	29845.9	29976.7	29363.4	50908.8	39303.5	44312.2	1.08921	0.0456686	0.0701287	0.662973	-0.592978	insig
pme2601	3-Hydroxypropanoate	503-66-2	8160.85	9744.68	11525.6	55523.6	41838.6	51923.5	1.14621	0.00765702	0.0211653	0.197147	-2.34266	down
pme2746	FAD	146-14-5	191016	162211	106761	674237	663624	736143	1.13036	9.28261e-05	0.00399509	0.221787	-2.17275	down
Lcfn121082	PyroGlu-Ile	-	27494.4	29039.5	23205.3	28058.8	31080.9	30942.4	0.738243	0.179284	0.220218	0.885183	-0.175952	insig
mws0884	3',5'-Cyclic AMP	60-92-4	12273.3	10662.1	8764.8	2.27192e+06	2.37446e+06	2.74619e+06	1.15931	0.00342886	0.0144244	0.00428813	-7.86544	down
ZbBn008139	3-(1,3-Dienedecyl)-ShikimicAcid	-	17931.3	19752.8	24268.5	39506.3	26126.7	31868.3	0.968062	0.0736056	0.104259	0.635403	-0.654256	insig
Lcfn121077	1,3,4,5,6,7,8-heptahydroxyoctan-2-one*	-	4.48454e+06	3.76632e+06	4.41281e+06	2.90438e+06	2.77837e+06	3.09225e+06	1.09274	0.0185283	0.0362591	1.44315	0.529225	insig
PDN026956	6-(1,2-dihydroxyethyl)-2-(hydroxymethyl)oxane-2,3,4,5-tetrol	-	4.5212e+06	3.69997e+06	4.54183e+06	3.00668e+06	2.81442e+06	3.04658e+06	1.07489	0.035725	0.058105	1.43927	0.525337	insig
Ysjn001064	3-Oxopentanedioic acid	542-05-2	16423.8	10116.6	11630.7	85964.8	75541.9	79535.9	1.14632	0.000158114	0.00474994	0.158359	-2.65873	down
MWSmce199	L-Xylose	25990-60-7	41724.8	40223.6	39634	63715.3	32866.1	54855.1	0.483243	0.391234	0.440434	0.80286	-0.316779	insig
mws2125	Phosphoenolpyruvate	138-08-9	14836.1	62305.3	93820.7	524883	544837	568121	1.05991	0.000278342	0.00554288	0.104383	-3.26005	down
pme0048	Hypotaurine	300-84-5	38392	35236.7	27364.8	9617.07	6656.89	8135.07	1.13613	0.0119008	0.0269574	4.13754	2.04877	up
ML10176345	3-Dehydroshikimate	2922-42-1	30093.1	24643	30258.5	36133.1	34409	50320.3	0.909649	0.128869	0.166326	0.703236	-0.50792	insig
MWS0631	S-Sulfo-L-cysteine	1637-71-4	131548	139403	138089	334415	218122	342377	1.08408	0.0558399	0.0824338	0.457072	-1.12951	down
mws2124	2-Phosphoglycolate	13147-57-4	672148	388417	344253	192425	246752	341766	0.849195	0.169502	0.209814	1.79887	0.847095	insig
Lmln007483	6,9,10-Trihydroxyoctadec-7-enoic acid; Sanleng acid	-	2.89618e+06	2.20767e+06	2.42406e+06	1.7417e+06	1.66079e+06	1.84919e+06	1.04298	0.0563975	0.083038	1.43343	0.51947	insig
Hmfn000531	Ascorbate	50-81-7	34735.3	36715.8	20878.3	49733.7	50840.3	38119	0.839773	0.0767051	0.107695	0.665711	-0.587032	insig
pme2761	4-Hydroxy-2-oxoglutarate	1187-99-1	90883.4	128451	91075	156699	118509	146527	0.857105	0.093952	0.127125	0.73603	-0.442163	insig
mws0609	3',5'-Cyclic GMP	7665-99-8	65613.2	49086.4	47276.9	9.0929e+06	9.34096e+06	1.04156e+07	1.15933	0.00179371	0.0117378	0.00561454	-7.47662	down
Wayn001257	N-(1-Deoxy-1-fructosyl)Leucine	-	30518.4	35484.8	75492.3	95784.8	88861.9	58516	0.796875	0.140438	0.179018	0.581897	-0.781165	insig
pmf0420	Benzyl acetate	140-11-4	24129.4	21177.4	23566.3	2148.94	2148.94	2148.94	1.15946	0.00188559	0.011866	10.6833	3.41728	up
Lmzn001582	5'-Glucosyloxyjasmanic acid*	-	66051.2	45680	25897.1	352283	352744	399940	1.1236	0.000143171	0.00456221	0.124554	-3.00515	down
Zbqn004590	N-(acetyl)phenylalanine	-	31312.2	31683.5	27296.2	88956.8	93515.6	110799	1.14931	0.00743787	0.0207793	0.307878	-1.69957	down
Walbn07011	Geranyl 2-Oxoglutaconic acid	-	3413.12	4625.4	4377.57	2947.76	4635.9	5132.84	0.0142185	0.902871	0.915968	0.976376	-0.0344909	insig
mws0976	Pseudouridine	1445-07-4	48385.1	52451.2	49860.8	185193	174351	155205	1.15486	0.00456488	0.017156	0.292759	-1.77222	down
mws0972	6-Hydroxyhexanoic acid	1191-25-9	35589.1	30651.9	47636.8	57365.1	57524.9	72048.6	1.00247	0.0255422	0.0455064	0.609172	-0.715079	insig
pmf0293	1-Octadecanol	112-92-5	181932	173826	177157	227035	234661	219585	1.13939	0.00191192	0.011866	0.782224	-0.354346	insig
Lcsn001385	Leu-Val	72121-02-9	12664	14050.6	15729.5	37787.8	40574.6	39390.3	1.15093	3.28947e-05	0.00216524	0.360452	-1.47212	down
Zmzn000079	D-Erythrose 4-phosphate	585-18-2	82787.8	17821.1	68707.4	3.92071e+06	3.70443e+06	3.09387e+06	1.13288	0.00470534	0.0173156	0.0157959	-5.98431	down
Safn001423	S-(2-Carboxypropyl)glutathione	-	20005.3	22696.2	9527.5	29777.3	25539.2	31047	0.826221	0.0894618	0.122083	0.604758	-0.725571	insig
pmb2673	6-Hydroxydopaquinone	135791-48-9	44841.3	47545.6	46379.2	33748.2	38262.7	38426.4	1.07836	0.0121516	0.0274147	1.25652	0.329429	insig
pme2550	cis-Aconitate	4023-65-8	190877	215093	117126	1.63702e+06	1.7169e+06	2.39252e+06	1.14103	0.0172333	0.0347456	0.0910295	-3.45752	down
PDN021073	6-(acetyloxy)-2,3,4,5-tetrahydroxyhexyl acetate	-	177005	161259	150782	78351.1	30420.4	106832	0.898916	0.0431677	0.0675589	2.26827	1.18159	insig
pme1987	L-Alanine	56-41-7	11291.3	15740.6	16553.5	12611.9	10400.2	17065.1	0.269672	0.671382	0.708083	1.08754	0.121063	insig
Wayn000421	N-(1-Deoxy-1-fructosyl)Proline	-	22974.3	26729.3	20725.4	15344.1	16782.6	10636.3	0.991756	0.022608	0.0415769	1.64697	0.719811	insig
Zmyn000083	alpha-D-Glucose 1,6-bisphosphate	10139-18-1	18844.7	21831.5	17203.3	673425	517333	568307	1.15805	0.00646689	0.0195738	0.0329036	-4.92561	down
pme3163	Sedoheptulose 7-phosphate	2646-35-7	139815	129654	113712	4.15659e+06	4.14335e+06	3.75651e+06	1.15919	0.00109796	0.00958521	0.0317822	-4.97564	down
Lcfn121125	DL-glutamyl-DL-glutamine	-	861990	1.10039e+06	918279	1.88768e+06	1.65562e+06	2.02692e+06	1.11596	0.00381775	0.0154338	0.517153	-0.951337	insig
Lcfn121138	sn-1-O-(cis-12-oxophytodienoyl)-sn-3-O-(beta-D-galactopyranosyl)glyceride	-	15388.4	11331.7	8457.31	30755	19184.2	40467.3	0.997149	0.0839627	0.11585	0.389103	-1.36178	insig
Wacn005438	Hydroxypentadecenoic acid glucoside	-	1197.54	1197.54	1197.54	8849.85	7804.51	10418.8	1.15683	0.00929075	0.0234152	0.132701	-2.91375	down
pmb3081	Glucaric acid-1-Phosphate	-	178900	208001	167670	3.24825e+06	3.40988e+06	2.72589e+06	1.15725	0.00476706	0.0173156	0.0590973	-4.08076	down
Lmbn004685	5S,8R-DiHODE*	-	58590.5	58590.5	58590.5	429333	504104	640550	1.1541	0.0171498	0.0347027	0.111673	-3.16265	down
pme1373	dCMP	1032-65-1	34377.8	45452.8	35969.5	7621.25	10186.9	4855.58	1.11982	0.00510388	0.0176818	5.10948	2.35318	up
Sasn000392	GDP-L-fucose	-	22695.5	12749.1	12813.2	9.50757e+06	8.75527e+06	8.46655e+06	1.1582	0.00121365	0.00998583	0.00180542	-9.11345	down
pmb2922	UDP-glucose	133-89-1	16462.2	16462.2	16462.2	257762	199519	156969	1.15248	0.0232372	0.0424597	0.0804014	-3.63664	down
pme3186	Glyceraldehyde 3-phosphate	591-59-3	79910.1	79910.1	79910.1	1.05702e+06	1.5819e+06	1.63557e+06	1.15476	0.0183148	0.0361143	0.0560839	-4.15627	down
MWS0155	N6-(1,2-Dicarboxyethyl)-AMP	19046-78-7	16471.6	16471.6	16471.6	147802	139397	161239	1.15969	0.00227924	0.0127946	0.110193	-3.18189	down
Waln011704	1-(2,3-dihydroxypropoxy)-3-(((2-(dimethylamino)ethoxy)(hydroxy)phosphoryl)oxy)propan-2-yl (Z)-14-Octadecenoic Acid	-	1.70733e+06	1.55208e+06	1.50307e+06	1.57877e+06	1.84061e+06	1.55176e+06	0.340406	0.568852	0.61502	0.958025	-0.0618643	insig
Safn010965	Porrigenic acid	-	80415.9	80415.9	80415.9	607510	580102	840591	1.15391	0.0187106	0.0363888	0.118947	-3.07162	down
mws0724	8-Hydroxyguanosine	3868-31-3	57319.3	110745	81697.4	71513.9	83516.9	92636.8	0.0583189	0.969477	0.973481	1.00846	0.0121477	insig
ZbLn005207	Sulfatricalysine C	-	14846.6	14846.6	14846.6	76755	87848.3	100923	1.15599	0.00887136	0.0229262	0.167741	-2.57569	down
Safn012431	[(2R)-2-(8-carboxyoctanoyloxy)-3-hexadecanoyloxypropyl] 2-(trimethylazaniumyl)ethyl phosphate	117746-89-1	885.881	885.881	885.881	4961.13	4736.62	5506.26	1.1591	0.00297222	0.0137434	0.174799	-2.51623	down
mws0425	2-Methylmaleate	498-23-7	218364	218364	218364	1.15172e+06	1.09182e+06	1.7526e+06	1.14524	0.0340676	0.0559789	0.163931	-2.60884	down
PDN058521	[(2r,3s,4s,5r,6r)-3,4,5,6-tetrahydroxyoxan-2-yl]methyl 4-hydroxybenzoate	-	12179.4	12179.4	12179.4	64337.2	80319.7	102267	1.14927	0.0237078	0.0428579	0.147974	-2.75658	down
Lmgn002184	2-Oxopimelate*	17126-90-8	9998.62	13452.4	8184.55	23784.3	26773.1	28790	1.10032	0.00171918	0.0115889	0.398697	-1.32663	down
PDN125385	{3,4,5-trihydroxy-6-[2-(4-hydroxyphenyl)ethoxy]oxan-2-yl}methyl acetate	-	40759.1	40759.1	40759.1	213397	227466	313916	1.15087	0.0215022	0.0397703	0.162004	-2.6259	down
Lmgn002091	2-Methyl-3-oxoadipate*	-	2793.51	2793.51	2793.51	37511.7	33940.8	28491.2	1.15764	0.0073036	0.0206771	0.0838527	-3.576	down
Wayn001528	(R)-2-Hydroxybutane-1,2,4-tricarboxylate	13052-73-8	91363.8	73742.1	52022.8	10404.6	10404.6	10404.6	1.14405	0.0320911	0.0539188	6.9562	2.7983	up
Wafn005118	2-O-Acetyl-Glucopyranose 6-Decanoate	-	2507.7	2507.7	2507.7	21503.1	22803.6	21687.5	1.16005	0.000434233	0.00694152	0.113997	-3.13294	down
Safn012694	2-hydroxypentadecanoic acid	-	7752.35	8847.26	6987.88	10723.8	9368.23	11736.6	0.981512	0.0372831	0.0600284	0.741078	-0.432302	insig
ZbBn000907	Shikimate 3-phosphate	114489-69-9	34379.5	33414.8	27028.6	63634	56901.5	56147.9	1.11827	0.00119127	0.00987432	0.536682	-0.89786	insig
Lcsn006335	2-Hydroxymyristic acid	2507-55-3	99146.6	87217.3	74627	90788.1	61419.7	74839.6	0.53435	0.365587	0.414019	1.1495	0.201006	insig
pme3007	UDP	27821-45-0	104878	104878	104878	524388	656088	655231	1.15612	0.00736609	0.0207624	0.171396	-2.5446	down
Safn011825	(10E,12Z,15Z)-9-oxooctadeca-10,12,15-trienoic acid	125559-74-2	5105.2	5105.2	5105.2	40196.9	47358	55310.4	1.15656	0.0103761	0.0248495	0.107203	-3.22158	down
pme3146	3-Ureidoisobutyrate	2905-86-4	17535.1	13485.6	13122.3	12186	11975.5	8495.05	0.832194	0.109547	0.144726	1.35174	0.434817	insig
WaYn000716	Citric Acid diglucoside	-	78801.2	71391.2	41463.4	8292.68	8292.68	8292.68	1.13871	0.0396579	0.0629463	7.70381	2.94557	up
PDN028882	2-(hydroxymethyl)-6-sulfanyloxane-3,4,5-triol	-	256210	256210	256210	6.22372e+06	4.97588e+06	6.78332e+06	1.15867	0.00855672	0.0223714	0.0427422	-4.5482	down
mws1167	Oxaloacetate	328-42-7	2743.96	2743.96	2743.96	14587.8	18510.7	28047.9	1.13971	0.0477005	0.0727205	0.134626	-2.89298	down
ZbWn000383	(2-carboxyethyl)-L-valine	-	35201.8	29584	37436.1	17432.5	22030.8	20712.7	1.08541	0.0116481	0.0266549	1.69871	0.764444	insig
Lcfn121254	Dimethylallyl diphosphate	358-72-5	1.05745e+07	1.0657e+07	9.41854e+06	3.54295e+06	4.76806e+06	4.45443e+06	1.13331	0.000406082	0.00668244	2.40101	1.26364	up
Sasn008742	9,10-dihydroxy-8-oxooctadec-12-enoic acid	-	34404.3	36903.8	34949.3	10815.5	3400.79	13427.8	1.00551	0.00942541	0.0235041	3.84376	1.94252	up
Wafn004792	1-O-Acetyl-Glucopyranose 6-Decanoate	-	2396.73	2396.73	2396.73	18771.3	18976.5	22471.8	1.15883	0.00458286	0.017156	0.1194	-3.06613	down
mws5045	12-Hydroxydodecanoic acid	505-95-3	9370.7	6005.4	3716.6	5232.11	7681.77	9292.06	0.338489	0.637457	0.680643	0.859801	-0.217926	insig
pmd0154	LysoPA 18:0 (2n isomer)	-	15010.9	14332.4	9406.2	15476.7	12431.9	16040.6	0.445846	0.461692	0.512533	0.881688	-0.18166	insig
MWS5235	12-Hydroxyoctadecanoic acid	106-14-9	27253.1	13389	18294.9	20610	20090.1	17713.1	0.0885731	0.970001	0.973481	1.00897	0.01288	insig
Lmbn000193	2-Hydroxy-3-oxopropanoate	2480-77-5	18842.2	30186.3	36431.1	9525	16673.8	27121.7	0.680161	0.213733	0.259401	1.60275	0.680553	insig
ZbLn002702	6'-Crotonyl sucrose	-	2137.17	2137.17	2137.17	21357.3	20977.2	23479.9	1.15995	0.00154281	0.0113256	0.0974182	-3.35966	down
Zmjn004133	9(S)-HPODE	5502-91-0	314547	265626	251303	39197.5	39197.5	39197.5	1.15755	0.00641128	0.0195483	7.07082	2.82188	up
Zmyn005026	Isooctadecanoic acid	2724-58-5	487954	467078	496397	578196	428981	471982	0.076997	0.855652	0.875206	0.981253	-0.0273029	insig
VIP,Variable Importance in Projection; FDR, False Discovery Rate; Log2FC, Log2(Fold-change) value.

## Sheet: Supplementary table 5
Supplementary table 5 qPCR validation of RNA-seq results for eight key genes
Gene Name	Annotation	R-Seq_WT	R-Seq_1813WH	qPCR_WT	qPCR_1813WH
TraesCS5A03G0453600	aminopeptidase	8.6844	16.7779	0.993092	1.54756
		8.0924	16.1229	0.933033	1.25701
		7.9911	16.0876	1.07923	1.36604
TraesCS4D03G0385700	glutathione peroxidase	16.3535	52.1917	1.22264	1.79005
		14.2497	51.4352	0.882703	1.26576
		14.835	52.4158	0.926588	1.34723
TraesCS4B03G0739900	glutathione reductase	3.2206	5.4702	0.907519	1.90528
		2.7934	5.4114	1.22264	1.81504
		2.731	4.9567	0.90125	2.15846
TraesCS1D03G0487600	glutathione S-transferase	4.9714	38.6589	1.04247	1.31951
		6.7061	37.9551	0.721965	1.47427
		7.0719	38.0539	1.32869	1.24833
TraesCS5A03G0249300	glutathione synthase	3.945	9.2456	0.82932	3.03143
		4.1481	9.339	1.03526	3.31728
		3.4261	9.4393	1.16473	4.22807
TraesCS1D03G0417700	alpha-galactosidase	4.7898	1.0721	1.02811	1.32869
		5.1757	1.1027	0.972655	1.10957
		5.077	0.7177	1	1.05702
TraesCS3D03G0241700	raffinose synthase	139.899	403.8	1.15402	3.56359
		151.886	402.482	0.93088	3.95406
		139.214	411.59	0.93088	2.71948
TraesCS5D03G0812800	UTP--glucose-1-phosphate uridylyltransferase	22.0506	3.1053	0.882703	0.517632
		20.6299	3.2689	1.23114	0.323088
		18.3306	3.7053	0.920188	0.460094

## Sheet: Supplementary table 6
Supplementary table 6 Raffinose, glutathione (GSH), and glutathione disulfide (GSSG) content in the wild type (WT) and and the mutant line 1813WH
Cultivar	Raffinose (μmol/g)	GSH (μmol/g)	GSSG (μmol/g)
WT	7.49395	0.12396	0.244047
	7.30295	0.28924	0.263922
	4.43789	0.1033	0.246789
1813WH	16.6621	0.9297	0.0871059
	9.977	0.97102	0.100127
	12.078	1.17762	0.0994419
